# Supplementary material for: Characterization of Isolated Human Astrocytes from Aging Brain
Source: Int J Mol Sci. 2025 Apr 5;26(7):3416. doi: 10.3390/ijms26073416 (PMC11990013; doi:10.3390/ijms26073416)
Supplement: Supplementary file 1 [file ijms-26-03416-s001.zip]

Archive with 3 entries (3 files):
- Suplementary Table_S1.xlsx
- Suplementary Table_S2.xlsx
- Supplemental Figure S1.pdf
