# Supplementary material for: Characterization of Isolated Human Astrocytes from Aging Brain
Source: Int J Mol Sci. 2025 Apr 5;26(7):3416. doi: 10.3390/ijms26073416 (PMC11990013; doi:10.3390/ijms26073416)
Supplement: Supplementary file 1 [file ijms-26-03416-s001.zip › Suplementary Table_S1.xlsx]

## Sheet: PSP vs. CTRL
	baseMean	log2FoldChange	lfcSE	stat	pvalue	padj	Gene Name	Gene Name		Pan	A1	A2
7316	1578.85	10.3611	1.82361	5.68165	1.33E-08	2.25e-05	UBC	UBC (ubiquitin C)		lcn2	h2d1	c1cf1
222166	2327.74	9.80472	1.74663	5.61349	1.98E-08	2.68e-05	MTURN	MTURN (maturin, neural progenitor differentiation regulator homolog)		steap4	serping1	ptx3
2670	3851.34	9.74976	1.65834	5.87921	4.12E-09	9.28e-06	GFAP	GFAP (glial fibrillary acidic protein)		s1pr3	ggta1	s100a10
2752	1800.01	9.39785	1.71812	5.46983	4.5e-08	5.07e-05	GLUL	GLUL (glutamate-ammonia ligase)		timp1	ligp1	sphk1
146330	909.482	9.39443	1.85455	5.0656	4.07e-07	0.000229171	FBXL16	FBXL16 (F-box and leucine rich repeat protein 16)		hspb1	bbp2	cd10a
60	812.463	9.35093	1.84214	5.07613	3.85e-07	0.000229171	ACTB	ACTB (actin beta)		cxcl10	fkbp5	ptgs2
100462981	1685.18	9.25903	1.89408	4.88841	1.02e-06	0.000528197	MTRNR2L2	MTRNR2L2 (MT-RNR2 like 2 (pseudogene))		osmr	srgn	emp1
1915	1324.68	9.14562	1.74544	5.23973	1.61e-07	0.000120699	EEF1A1	EEA1 (early endosome antigen 1)		cp	amigo2	slc10a6
808	837.69	8.91165	1.75275	5.08437	3.69e-07	0.000229171	CALM3	CALCOCO1 (calcium binding and coiled-coil domain 1)		aspg	h2t23	tm4sf1
378706	68771.8	8.68368	1.37966	6.29406	3.09E-10	2.09e-06	RN7SL2	RN7SL2 (RNA component of signal recognition particle 7SL2)		gfap	gbp2	b3gnt5
4131	1705.95	8.63234	1.64339	5.25275	1.5e-07	0.000120699	MAP1B	MAP1B (microtubule associated protein 1B)		vim	fbln5	cd14
1471	458.82	8.62861	1.80519	4.77989	1.75e-06	0.000789832	CST3	CSRP1 (cysteine and glycine rich protein 1)		serpian3n	psmn8	tgm1
6029	36289	8.3042	1.37687	6.0312	1.63E-09	5.5e-06	RN7SL1	RN7SL1 (RNA component of signal recognition particle 7SL1)				cd109
8404	786.886	8.29736	1.70326	4.87146	1.11e-06	0.00053449	SPARCL1	SPARCL1 (SPARC like 1)				ptgs2
51335	513.617	7.86135	1.68901	4.65441	3.25e-06	0.00129101	NGRN	NGRN (neugrin, neurite outgrowth associated)
10814	532.032	7.70168	1.65398	4.65645	3.22e-06	0.00129101	CPLX2	CPED1 (cadherin like and PC-esterase domain containing 1)
116448	167.801	7.5412	1.87327	4.02569	5.68e-05	0.00548209	OLIG1	OLIG1 (oligodendrocyte transcription factor 1)
8537	537.207	7.49586	1.64188	4.5654	4.99e-06	0.00177248	BCAS1	BBS7 (Bardet-Biedl syndrome 7)
9590	768.183	7.4004	1.59909	4.62788	3.69e-06	0.00138641	AKAP12	AKAP12 (A-kinase anchoring protein 12)
1822	435.534	7.38034	1.66379	4.43587	9.17e-06	0.00264378	ATN1	ATG2B (autophagy related 2B)
8933	188.873	7.37196	1.78927	4.1201	3.79e-05	0.00448798	FAM127A	Not Found
4130	2113.84	7.35081	1.39156	5.28243	1.27e-07	0.000120699	MAP1A	MAP1A (microtubule associated protein 1A)
815	522.488	7.32729	1.62747	4.50226	6.72e-06	0.00227084	CAMK2A	CAMK1D (calcium/calmodulin dependent protein kinase ID)
5354	403.031	7.28241	1.67967	4.33562	1.45e-05	0.00306822	PLP1	PLP1 (proteolipid protein 1)
79870	368.733	7.23866	1.64629	4.39695	1.1e-05	0.00264378	BAALC	AXL (AXL receptor tyrosine kinase)
3799	519.588	7.13558	1.62704	4.38563	1.16e-05	0.00264378	KIF5B	KIF5B (kinesin family member 5B)
4741	374.558	7.11806	1.60948	4.42259	9.75e-06	0.00264378	NEFM	NEFM (neurofilament medium chain)
140467	163.826	7.09186	1.78598	3.97086	7.16e-05	0.00597231	ZNF358	ZNF358 (zinc finger protein 358)
347733	283.975	7.02739	1.71796	4.09054	4.3e-05	0.00477752	TUBB2B	TUBB2B (tubulin beta 2B class IIb)
55964	525.485	7.02547	1.59124	4.41508	1.01e-05	0.00264378	SEPTIN3	SEPTIN3 (septin 3)
3303	282.88	7.01678	1.69354	4.14326	3.42e-05	0.00444794	HSPA1A	HSPA1A (heat shock protein family A (Hsp70) member 1A)
10687	322.824	6.96395	1.67197	4.16512	3.11e-05	0.0042899	PNMA2	PNMA2 (PNMA family member 2)
23413	269.808	6.9537	1.68401	4.12924	3.64e-05	0.00448798	NCS1	NCS1 (neuronal calcium sensor 1)
324	576.336	6.89809	1.56458	4.4089	1.04e-05	0.00264378	APC	APBA1 (amyloid beta precursor protein binding family A member 1)
9839	742.449	6.87776	1.56691	4.38938	1.14e-05	0.00264378	ZEB2	ZEB2 (zinc finger E-box binding homeobox 2)
4915	911.017	6.83693	1.53754	4.44668	8.72e-06	0.00264378	NTRK2	NTRK2 (neurotrophic receptor tyrosine kinase 2)
3181	386.511	6.82714	1.62437	4.20293	2.63e-05	0.00413904	HNRNPA2B1	HNRNPA2B1 (heterogeneous nuclear ribonucleoprotein A2/B1)
1191	386.127	6.82459	1.61277	4.2316	2.32e-05	0.00391847	CLU	CLTCL1 (clathrin heavy chain like 1)
7167	230.42	6.82072	1.67996	4.06005	4.91e-05	0.00494641	TPI1	TPI1 (triosephosphate isomerase 1)
93145	226.158	6.81855	1.70599	3.99683	6.42e-05	0.00573797	OLFM2	OLFM2 (olfactomedin 2)
9135	402.98	6.80949	1.59768	4.26211	2.03e-05	0.00359985	RABEP1	RABEP1 (rabaptin, RAB GTPase binding effector protein 1)
3304	276.402	6.80193	1.66461	4.0862	4.38e-05	0.00477752	HSPA1B	HSPA1B (heat shock protein family A (Hsp70) member 1B)
3707	308.845	6.7965	1.63475	4.15753	3.22e-05	0.00434631	ITPKB	ITPKB (inositol-trisphosphate 3-kinase B)
55814	674.695	6.78958	1.54931	4.38233	1.17e-05	0.00264378	BDP1	BDH2 (3-hydroxybutyrate dehydrogenase 2)
22999	582.489	6.7582	1.56672	4.3136	1.61e-05	0.0032309	RIMS1	RIMS1 (regulating synaptic membrane exocytosis 1)
9805	516.27	6.74476	1.56693	4.30445	1.67e-05	0.0032309	SCRN1	SCRN1 (secernin 1)
6310	515.26	6.73105	1.59875	4.21019	2.55e-05	0.00410385	ATXN1	ATRX (ATRX chromatin remodeler)
91369	370.01	6.72284	1.59404	4.21749	2.47e-05	0.00407008	ANKRD40	ANKRD30A (ankyrin repeat domain 30A)
1038	13618.4	6.70793	1.57226	4.26642	1.99e-05	0.00359985	CDR1	CDKL4 (cyclin dependent kinase like 4)
23558	180.615	6.70015	1.73576	3.86008	0.000113351	0.00629663	WBP2	WBP2 (WW domain binding protein 2)
57471	332.314	6.66992	1.61692	4.12508	3.71e-05	0.00448798	ERMN	ERLIN2 (ER lipid raft associated 2)
3797	321.363	6.59568	1.60069	4.12051	3.78e-05	0.00448798	KIF3C	KIF3C (kinesin family member 3C)
2746	287.338	6.58141	1.64046	4.01193	6.02e-05	0.00570842	GLUD1	GLUD1 (glutamate dehydrogenase 1)
618	6364.76	6.55609	1.70053	3.85533	0.000115576	0.00629663	BCYRN1	BCOR (BCL6 corepressor)
2824	345.432	6.54423	1.59816	4.09486	4.22e-05	0.00477752	GPM6B	GPM6B (glycoprotein M6B)
23336	417.909	6.52648	1.56183	4.17874	2.93e-05	0.0042899	SYNM	SYNM (synemin)
7532	301.691	6.52581	1.63581	3.98934	6.63e-05	0.00573797	YWHAG	YWHAG (tyrosine 3-monooxygenase/tryptophan 5-monooxygenase activation protein gamma)
84687	241.334	6.52301	1.65964	3.93039	8.48e-05	0.00605393	PPP1R9B	PPP1R9B (protein phosphatase 1 regulatory subunit 9B)
10071	2081.9	6.45167	1.48333	4.34945	1.36e-05	0.00297398	MUC12	MUC12 (mucin 12, cell surface associated)
359948	219.081	6.42182	1.67091	3.8433	0.000121389	0.00635646	IRF2BP2	IRF2BP2 (interferon regulatory factor 2 binding protein 2)
6709	694.529	6.42179	1.51746	4.23193	2.32e-05	0.00391847	SPTAN1	SPTAN1 (spectrin alpha, non-erythrocytic 1)
7430	304.57	6.4	1.58757	4.03131	5.55e-05	0.00543004	EZR	EZH1 (enhancer of zeste 1 polycomb repressive complex 2 subunit)
57447	343.372	6.38567	1.57976	4.04217	5.3e-05	0.00526079	NDRG2	NDRG2 (NDRG family member 2)
55914	383.253	6.37814	1.57049	4.06123	4.88e-05	0.00494641	ERBIN	ERBB3 (erb-b2 receptor tyrosine kinase 3)
64759	583.3	6.3744	1.52924	4.16835	3.07e-05	0.0042899	TNS3	TNS3 (tensin 3)
5879	279.424	6.37305	1.64414	3.87621	0.000106095	0.00608614	RAC1	RAC1 (Rac family small GTPase 1)
1267	226.533	6.36952	1.66655	3.82199	0.00013238	0.00677445	CNP	CNOT8 (CCR4-NOT transcription complex subunit 8)
2776	334.164	6.34711	1.58301	4.00951	6.08e-05	0.00570842	GNAQ	GNAQ (G protein subunit alpha q)
9240	180.676	6.34199	1.71073	3.70719	0.000209576	0.00749406	PNMA1	PNMA1 (PNMA family member 1)
7879	226.211	6.32817	1.62735	3.88863	0.00010081	0.00605393	RAB7A	RAB7A (RAB7A, member RAS oncogene family)
547	432.809	6.32552	1.58375	3.99402	6.5e-05	0.00573797	KIF1A	KIF1A (kinesin family member 1A)
23215	594.136	6.31781	1.51258	4.17685	2.96e-05	0.0042899	PRRC2C	PRRC2C (proline rich coiled-coil 2C)
11031	223.652	6.3123	1.63912	3.85102	0.000117628	0.00629663	RAB31	RAB31 (RAB31, member RAS oncogene family)
7916	368.777	6.27079	1.56705	4.00164	6.29e-05	0.00573797	PRRC2A	PRRC2A (proline rich coiled-coil 2A)
26137	809.696	6.263	1.52774	4.09951	4.14e-05	0.00477752	ZBTB20	ZBTB20 (zinc finger and BTB domain containing 20)
2823	328.27	6.25471	1.61382	3.87571	0.000106316	0.00608614	GPM6A	GPM6A (glycoprotein M6A)
729438	208.41	6.21134	1.6481	3.7688	0.000164037	0.00701308	GATSL2	Not Found
283463	1088.16	6.18086	1.47652	4.1861	2.84e-05	0.0042899	MUC19	MUC19 (mucin 19, oligomeric)
7543	281.245	6.16668	1.60258	3.84798	0.000119097	0.00629663	ZFX	ZFX (zinc finger protein X-linked)
440073	283.864	6.15969	1.58682	3.8818	0.000103688	0.00605393	IQSEC3	IQSEC3 (IQ motif and Sec7 domain ArfGEF 3)
5813	175.87	6.14118	1.72568	3.55869	0.000372704	0.00833648	PURA	PURA (purine rich element binding protein A)
226	212.135	6.13385	1.62589	3.77262	0.000161542	0.00701308	ALDOA	ALDOA (aldolase, fructose-bisphosphate A)
2037	551.019	6.11995	1.50575	4.0644	4.82e-05	0.00494641	EPB41L2	EPB41L1 (erythrocyte membrane protein band 4.1 like 1)
79627	397.7	6.11537	1.53561	3.98238	6.82e-05	0.00578139	OGFRL1	OGFRL1 (opioid growth factor receptor like 1)
1783	251.797	6.10914	1.57172	3.88692	0.000101523	0.00605393	DYNC1LI2	DYNC1I1 (dynein cytoplasmic 1 intermediate chain 1)
55294	268.748	6.10864	1.60842	3.79792	0.000145915	0.00694281	FBXW7	FBXW7 (F-box and WD repeat domain containing 7)
8467	347.902	6.09772	1.57868	3.86254	0.000112212	0.00629663	SMARCA5	SMARCA5 (SWI/SNF related, matrix associated, actin dependent regulator of chromatin, subfamily a, member 5)
65009	221.949	6.09736	1.59924	3.81267	0.000137473	0.00677834	NDRG4	NDRG4 (NDRG family member 4)
5454	185.958	6.09528	1.67704	3.63454	0.000278478	0.00790333	POU3F2	POU3F2 (POU class 3 homeobox 2)
23109	333.588	6.08903	1.46775	4.14856	3.35e-05	0.0044315	DDN	DDHD2 (DDHD domain containing 2)
84085	318.041	6.07626	1.6052	3.78537	0.000153479	0.00701308	FBXO30	FBXO30 (F-box protein 30)
64710	474.255	6.07494	1.40978	4.30914	1.64e-05	0.0032309	NUCKS1	NUCKS1 (nuclear casein kinase and cyclin dependent kinase substrate 1)
57142	345.411	6.07054	1.5613	3.88813	0.00010102	0.00605393	RTN4	RTN4 (reticulon 4)
2246	309.874	6.06993	1.55183	3.91147	9.17e-05	0.00605393	FGF1	FGF1 (fibroblast growth factor 1)
7586	389.321	6.06811	1.53867	3.94374	8.02e-05	0.00605393	ZKSCAN1	ZKSCAN1 (zinc finger with KRAB and SCAN domains 1)
23499	1303.18	6.06354	1.45257	4.17434	2.99e-05	0.0042899	MACF1	MACF1 (microtubule actin crosslinking factor 1)
9813	332.637	6.05879	1.56108	3.88116	0.000103961	0.00605393	EFCAB14	EEF1D (eukaryotic translation elongation factor 1 delta)
23095	732.77	6.04882	1.4798	4.08759	4.36e-05	0.00477752	KIF1B	KIF1B (kinesin family member 1B)
11076	208.875	6.04277	1.61831	3.734	0.00018846	0.00748018	TPPP	TPPP (tubulin polymerization promoting protein)
7461	209.497	6.02367	1.64055	3.67174	0.000240901	0.00782448	CLIP2	CLIC5 (chloride intracellular channel 5)
23362	729.55	6.00358	1.5008	4.00024	6.33e-05	0.00573797	PSD3	PSD3 (pleckstrin and Sec7 domain containing 3)
7620	161.453	5.97933	1.67083	3.57865	0.00034538	0.00829377	ZNF69	ZNF69 (zinc finger protein 69)
9915	397.998	5.97837	1.51957	3.93426	8.35e-05	0.00605393	ARNT2	ARNT (aryl hydrocarbon receptor nuclear translocator)
23201	330.64	5.97795	1.53647	3.89071	0.0001	0.00605393	FAM168A	FAM168A (family with sequence similarity 168 member A)
4082	169.242	5.97565	1.70083	3.51338	0.000442447	0.0088424	MARCKS	MARCKS (myristoylated alanine rich protein kinase C substrate)
5295	454.554	5.96171	1.51517	3.93468	8.33e-05	0.00605393	PIK3R1	PIK3R1 (phosphoinositide-3-kinase regulatory subunit 1)
94239	219.021	5.9565	1.57803	3.77464	0.000160237	0.00701308	H2AFV	Not Found
10522	170.305	5.95139	1.67173	3.56001	0.000370843	0.00833648	DEAF1	DDX42 (DEAD-box helicase 42)
818	421.639	5.94614	1.49343	3.98154	6.85e-05	0.00578139	CAMK2G	CAMK2D (calcium/calmodulin dependent protein kinase II delta)
9425	218.177	5.94557	1.59769	3.72136	0.000198152	0.00748018	CDYL	CDS2 (CDP-diacylglycerol synthase 2)
813	257.454	5.93023	1.60086	3.70439	0.000211897	0.00749406	CALU	CALN1 (calneuron 1)
2970	505.61	5.92208	1.50605	3.9322	8.42e-05	0.00605393	GTF2IP1	GTF2IP1 (general transcription factor IIi pseudogene 1)
56910	187.224	5.92097	1.62061	3.65354	0.00025865	0.00782448	STARD7	STARD7 (StAR related lipid transfer domain containing 7)
54904	415.027	5.91869	1.51178	3.91506	9.04e-05	0.00605393	WHSC1L1	Not Found
57551	497.707	5.8993	1.49194	3.95412	7.68e-05	0.00602171	TAOK1	TAOK1 (TAO kinase 1)
6124	172.635	5.89646	1.62801	3.62188	0.000292471	0.00799856	RPL4	RPL4 (ribosomal protein L4)
81563	400.521	5.89593	1.51378	3.89485	9.83e-05	0.00605393	C1orf21	Not Found
154796	429.129	5.89376	1.49498	3.94236	8.07e-05	0.00605393	AMOT	AMER2 (APC membrane recruitment protein 2)
131870	299.853	5.88399	1.54975	3.79674	0.000146612	0.00694281	NUDT16	NUDT16 (nudix hydrolase 16)
25831	437.893	5.88233	1.51248	3.88919	0.00010058	0.00605393	HECTD1	HECTD1 (HECT domain E3 ubiquitin protein ligase 1)
23195	1001.76	5.87427	1.44039	4.07826	4.54e-05	0.00486506	MDN1	MDN1 (midasin AAA ATPase 1)
408	327.772	5.86051	1.54387	3.79598	0.00014706	0.00694281	ARRB1	ARR3 (arrestin 3)
8502	384.7	5.85878	1.49612	3.91599	9e-05	0.00605393	PKP4	PKP4 (plakophilin 4)
27445	641.835	5.85758	1.4939	3.92099	8.82e-05	0.00605393	PCLO	PCLO (piccolo presynaptic cytomatrix protein)
6429	166.121	5.85704	1.62949	3.5944	0.000325142	0.00815439	SRSF4	SRSF4 (serine and arginine rich splicing factor 4)
1173	177.615	5.85595	1.63526	3.58104	0.000342229	0.00829377	AP2M1	AP1AR (adaptor related protein complex 1 associated regulatory protein)
158358	338.283	5.85517	1.52059	3.8506	0.00011783	0.00629663	KIAA2026	KIAA2026 (KIAA2026)
55073	505.494	5.85128	1.44097	4.06065	4.89e-05	0.00494641	LRRC37A4P	LRRC37A4P (leucine rich repeat containing 37 member A4, pseudogene)
64077	163.899	5.84854	1.654	3.536	0.000406232	0.00858124	LHPP	LHPP (phospholysine phosphohistidine inorganic pyrophosphate phosphatase)
9031	354.214	5.84761	1.51777	3.85276	0.000116793	0.00629663	BAZ1B	BARD1 (BRCA1 associated RING domain 1)
10690	305.16	5.84567	1.57773	3.70512	0.000211293	0.00749406	FUT9	FUT9 (fucosyltransferase 9)
6812	251.81	5.83476	1.57232	3.71092	0.00020651	0.00749406	STXBP1	STXBP1 (syntaxin binding protein 1)
79832	317.101	5.82808	1.55214	3.75488	0.000173424	0.00725922	QSER1	QSER1 (glutamine and serine rich 1)
100093631	545.042	5.82255	1.49207	3.90234	9.53e-05	0.00605393	GTF2IP4	GTF2IP4 (general transcription factor IIi pseudogene 4)
23230	435.663	5.82075	1.53254	3.79811	0.000145802	0.00694281	VPS13A	VPS13A (vacuolar protein sorting 13 homolog A)
64397	483.616	5.81726	1.48933	3.90596	9.39e-05	0.00605393	ZNF106	ZNF106 (zinc finger protein 106)
6305	203.218	5.80984	1.64332	3.53543	0.000407109	0.00858124	SBF1	SBF1 (SET binding factor 1)
5991	357.381	5.80877	1.5499	3.74783	0.000178374	0.00734704	RFX3	RFX3 (regulatory factor X3)
3798	1507.75	5.79746	1.30311	4.44894	8.63e-06	0.00264378	KIF5A	KIF5A (kinesin family member 5A)
10188	193.028	5.79647	1.61961	3.57893	0.000345009	0.00829377	TNK2	TNK2 (tyrosine kinase non receptor 2)
4771	354.728	5.79446	1.51393	3.82742	0.000129493	0.00667728	NF2	NF2 (NF2, moesin-ezrin-radixin like (MERLIN) tumor suppressor)
102723390	856.465	5.78568	1.44952	3.99146	6.57e-05	0.00573797	FRG1EP	FRG1EP (FSHD region gene 1 family member E, pseudogene)
9665	532.815	5.78353	1.49377	3.87177	0.000108049	0.00613338	KIAA0430	Not Found
51696	184.814	5.77902	1.62382	3.5589	0.000372407	0.00833648	HECA	HECA (hdc homolog, cell cycle regulator)
124359	320.186	5.77598	1.5759	3.6652	0.000247142	0.00782448	CDYL2	CDYL (chromodomain Y like)
22979	396.47	5.77368	1.47856	3.90494	9.43e-05	0.00605393	EFR3B	EFHD1 (EF-hand domain family member D1)
122060	264.394	5.77302	1.54811	3.72909	0.000192175	0.00748018	SLAIN1	SLAIN1 (SLAIN motif family member 1)
375449	695.657	5.76515	1.47529	3.90782	9.31e-05	0.00605393	MAST4	MAST4 (microtubule associated serine/threonine kinase family member 4)
2186	434.293	5.76073	1.51876	3.79306	0.000148802	0.00694281	BPTF	BOD1L1 (biorientation of chromosomes in cell division 1 like 1)
57210	298.53	5.75801	1.57053	3.6663	0.00024609	0.00782448	SLC45A4	SLC45A4 (solute carrier family 45 member 4)
54800	217.212	5.7478	1.6011	3.58991	0.000330797	0.0082455	KLHL24	KLHL24 (kelch like family member 24)
9911	211.528	5.74496	1.56977	3.65975	0.000252462	0.00782448	TMCC2	TMCC2 (transmembrane and coiled-coil domain family 2)
100132403	612.169	5.74385	1.47381	3.89729	9.73e-05	0.00605393	FAM157B	FAM157B (family with sequence similarity 157 member B)
5579	345.719	5.74179	1.5057	3.81337	0.000137087	0.00677834	PRKCB	PRKCB (protein kinase C beta)
84248	252.078	5.74059	1.55251	3.69762	0.000217632	0.007619	FYTTD1	FYTTD1 (forty-two-three domain containing 1)
6303	160.744	5.74035	1.66882	3.43977	0.00058221	0.00933105	SAT1	SAT1 (spermidine/spermine N1-acetyltransferase 1)
9659	932.061	5.73564	1.4513	3.95207	7.75e-05	0.00602171	PDE4DIP	PDE4DIP (phosphodiesterase 4D interacting protein)
1654	251.202	5.73352	1.58051	3.62765	0.000286012	0.00793703	DDX3X	DDX23 (DEAD-box helicase 23)
7175	425.877	5.726	1.51596	3.77714	0.000158642	0.00701308	TPR	TPR (translocated promoter region, nuclear basket protein)
26057	600.857	5.72525	1.47389	3.88445	0.000102563	0.00605393	ANKRD17	ANKDD1B (ankyrin repeat and death domain containing 1B)
8507	181.583	5.72467	1.65312	3.46294	0.000534306	0.00919847	ENC1	EMX2OS (EMX2 opposite strand/antisense RNA)
25836	376.728	5.72089	1.53104	3.7366	0.000186522	0.00745535	NIPBL	NIPBL (NIPBL cohesin loading factor)
647979	1010.44	5.72009	1.34024	4.26796	1.97e-05	0.00359985	NORAD	NORAD (non-coding RNA activated by DNA damage)
8566	248.314	5.7163	1.58639	3.60334	0.00031415	0.00815439	PDXK	PDXK (pyridoxal kinase)
54954	354.532	5.70511	1.50424	3.79268	0.000149032	0.00694281	FAM120C	FAM120A (family with sequence similarity 120 member A)
142	312.854	5.69948	1.53249	3.71909	0.000199943	0.00748018	PARP1	PARP1 (poly(ADP-ribose) polymerase 1)
54453	373.558	5.69935	1.5012	3.79654	0.00014673	0.00694281	RIN2	RIN2 (Ras and Rab interactor 2)
10114	322.055	5.69773	1.55676	3.65999	0.000252229	0.00782448	HIPK3	HIPK3 (homeodomain interacting protein kinase 3)
154807	220.167	5.69754	1.56412	3.64265	0.000269846	0.00785694	VKORC1L1	VKORC1L1 (vitamin K epoxide reductase complex subunit 1 like 1)
5144	495.337	5.69716	1.4935	3.81464	0.000136382	0.00677834	PDE4D	PDE4D (phosphodiesterase 4D)
1742	185.816	5.69658	1.6243	3.50711	0.00045301	0.0088995	DLG4	DLG2 (discs large MAGUK scaffold protein 2)
18	378.52	5.6956	1.50967	3.77275	0.000161459	0.00701308	ABAT	ABAT (4-aminobutyrate aminotransferase)
729540	804.486	5.69265	1.45186	3.92093	8.82e-05	0.00605393	RGPD6	RGPD6 (RANBP2 like and GRIP domain containing 6)
4774	321.257	5.67995	1.54399	3.67875	0.000234378	0.00782448	NFIA	NFIA (nuclear factor I A)
79618	492.881	5.67669	1.50851	3.7631	0.000167818	0.00708505	HMBOX1	HMBOX1 (homeobox containing 1)
4644	484.21	5.67513	1.48778	3.81448	0.000136469	0.00677834	MYO5A	MYO5A (myosin VA)
5108	480.415	5.66981	1.48006	3.83081	0.000127724	0.00663674	PCM1	PCM1 (pericentriolar material 1)
84930	170.47	5.65524	1.62855	3.47255	0.00051553	0.00914049	MASTL	MASTL (microtubule associated serine/threonine kinase like)
103	414.274	5.6536	1.46941	3.84753	0.000119314	0.00629663	ADAR	ADAR (adenosine deaminase RNA specific)
84255	248.998	5.64966	1.54814	3.64932	0.000262939	0.00782448	SLC37A3	SLC37A3 (solute carrier family 37 member 3)
375743	266.795	5.64823	1.55993	3.62081	0.000293682	0.00799927	PTAR1	PTAR1 (protein prenyltransferase alpha subunit repeat containing 1)
126298	210.784	5.64776	1.55681	3.62777	0.000285884	0.00793703	IRGQ	IRGQ (immunity related GTPase Q)
80854	405.831	5.64171	1.49812	3.76586	0.000165977	0.0070514	SETD7	SETD7 (SET domain containing 7, histone lysine methyltransferase)
658	267.383	5.64089	1.53838	3.66679	0.000245618	0.00782448	BMPR1B	BLM (BLM RecQ like helicase)
11325	386.634	5.63434	1.5126	3.72494	0.000195365	0.00748018	DDX42	DDX3X (DEAD-box helicase 3 X-linked)
7402	728.889	5.63147	1.45085	3.8815	0.000103813	0.00605393	UTRN	UTRN (utrophin)
55628	328.53	5.62935	1.5374	3.6616	0.000250647	0.00782448	ZNF407	ZNF407 (zinc finger protein 407)
55269	301.796	5.62899	1.53988	3.65547	0.00025671	0.00782448	PSPC1	PSPC1 (paraspeckle component 1)
84629	228.111	5.62834	1.58551	3.54987	0.000385427	0.00840277	TNRC18	TNRC18 (trinucleotide repeat containing 18)
51105	378.177	5.61937	1.50602	3.73126	0.000190521	0.00748018	PHF20L1	PHF20L1 (PHD finger protein 20 like 1)
9371	217.76	5.61922	1.54987	3.62562	0.000288271	0.00794804	KIF3B	KIF3B (kinesin family member 3B)
10801	235.505	5.61669	1.58008	3.55468	0.000378439	0.0083575	SEPTIN9	SEPTIN9 (septin 9)
54768	1237.4	5.61666	1.42938	3.92944	8.51e-05	0.00605393	HYDIN	HYDIN (HYDIN axonemal central pair apparatus protein)
523	162.267	5.61506	1.62899	3.44696	0.000566928	0.00921254	ATP6V1A	ATP6V0A4 (ATPase H+ transporting V0 subunit a4)
716	293.94	5.61401	1.51131	3.71465	0.000203483	0.00749406	C1S	C1RL-AS1 (C1RL antisense RNA 1)
7265	178.524	5.61147	1.5993	3.50871	0.000450293	0.0088995	TTC1	TTC1 (tetratricopeptide repeat domain 1)
320	318.21	5.60853	1.5326	3.65949	0.00025272	0.00782448	APBA1	AP2M1 (adaptor related protein complex 2 subunit mu 1)
4193	222.908	5.60602	1.57973	3.54871	0.00038712	0.00840277	MDM2	MDM2 (MDM2 proto-oncogene)
11163	225.372	5.60535	1.52477	3.6762	0.000236738	0.00782448	NUDT4	NUDT4 (nudix hydrolase 4)
23190	155.615	5.60303	1.63788	3.42091	0.000624119	0.00945274	UBXN4	UBXN4 (UBX domain protein 4)
56886	424.627	5.60232	1.49239	3.75392	0.000174092	0.00725922	UGGT1	UGGT1 (UDP-glucose glycoprotein glucosyltransferase 1)
90529	213.2	5.60069	1.56598	3.57648	0.000348251	0.00829377	STPG1	STPG1 (sperm tail PG-rich repeat containing 1)
3836	395.54	5.59629	1.49696	3.73843	0.000185172	0.00745535	KPNA1	KPNA1 (karyopherin subunit alpha 1)
84952	377.964	5.59432	1.50403	3.71955	0.000199575	0.00748018	CGNL1	CGN (cingulin)
259282	498.493	5.59383	1.48185	3.77489	0.000160079	0.00701308	BOD1L1	BOC (BOC cell adhesion associated, oncogene regulated)
23259	317.762	5.59237	1.51484	3.69172	0.000222743	0.00771606	DDHD2	DDC (dopa decarboxylase)
9699	484.05	5.58845	1.50297	3.71826	0.000200599	0.00748018	RIMS2	RIMS2 (regulating synaptic membrane exocytosis 2)
9821	355.858	5.58452	1.55099	3.60061	0.000317473	0.00815439	RB1CC1	RB1CC1 (RB1 inducible coiled-coil 1)
56990	173.273	5.58321	1.60747	3.47328	0.000514144	0.00914049	CDC42SE2	CDC40 (cell division cycle 40)
27244	187.715	5.58154	1.59249	3.5049	0.000456779	0.00891685	SESN1	SESN1 (sestrin 1)
57446	194.978	5.58002	1.56034	3.57615	0.000348695	0.00829377	NDRG3	NDRG3 (NDRG family member 3)
205717	328.725	5.5799	1.51968	3.67175	0.000240893	0.00782448	USF3	USF3 (upstream transcription factor family member 3)
6730	246.461	5.57919	1.52581	3.65655	0.000255632	0.00782448	SRP68	SRP68 (signal recognition particle 68)
137392	164.92	5.57861	1.67683	3.32687	0.000878279	0.0100299	FAM92A1	Not Found
7328	294.221	5.56964	1.52598	3.64989	0.000262358	0.00782448	UBE2H	UBE2H (ubiquitin conjugating enzyme E2 H)
9217	269.033	5.56707	1.55546	3.57906	0.000344835	0.00829377	VAPB	VAPB (VAMP associated protein B and C)
125050	3869.67	5.56166	1.53522	3.62271	0.000291532	0.00799856	RN7SK	RN7SK (RNA component of 7SK nuclear ribonucleoprotein)
1387	405.326	5.5613	1.48785	3.7378	0.000185636	0.00745535	CREBBP	CRAMP1 (cramped chromatin regulator homolog 1)
389136	226.894	5.5527	1.56571	3.54645	0.000390452	0.00842654	VGLL3	VGLL3 (vestigial like family member 3)
29993	163.806	5.55131	1.63735	3.39042	0.000697861	0.00962356	PACSIN1	PACSIN1 (protein kinase C and casein kinase substrate in neurons 1)
84249	205.647	5.54852	1.54956	3.5807	0.00034268	0.00829377	PSD2	PSD2 (pleckstrin and Sec7 domain containing 2)
6304	335.894	5.54831	1.51579	3.66034	0.000251878	0.00782448	SATB1	SATB1 (SATB homeobox 1)
9360	237.25	5.54515	1.56901	3.53417	0.000409054	0.00858124	PPIG	PPIG (peptidylprolyl isomerase G)
4784	157.3	5.54103	1.661	3.33595	0.000850079	0.0100299	NFIX	NFIX (nuclear factor I X)
493	495.416	5.53602	1.46778	3.7717	0.000162137	0.00701308	ATP2B4	ATP2B2 (ATPase plasma membrane Ca2+ transporting 2)
5980	430.147	5.53397	1.49666	3.69756	0.000217686	0.007619	REV3L	REV3L (REV3 like, DNA directed polymerase zeta catalytic subunit)
100506365	192.579	5.5318	1.63537	3.3826	0.000718027	0.00962356	OTUD6B-AS1	OTUD6B-AS1 (OTUD6B antisense RNA 1 (head to head))
727758	533.67	5.52764	1.39625	3.9589	7.53e-05	0.00602171	ROCK1P1	ROCK1P1 (Rho associated coiled-coil containing protein kinase 1 pseudogene 1)
4214	270.65	5.52485	1.55173	3.56044	0.000370229	0.00833648	MAP3K1	MAP3K1 (mitogen-activated protein kinase kinase kinase 1)
10313	255.17	5.52411	1.56558	3.52847	0.000417968	0.00866065	RTN3	RTN3 (reticulon 3)
23279	306.976	5.52334	1.50739	3.66417	0.000248142	0.00782448	NUP160	NUP160 (nucleoporin 160)
2201	648.514	5.52257	1.45841	3.7867	0.00015266	0.00701308	FBN2	FBN2 (fibrillin 2)
9840	389.801	5.51894	1.50291	3.67217	0.000240501	0.00782448	TESPA1	TESPA1 (thymocyte expressed, positive selection associated 1)
7248	494.763	5.51829	1.4891	3.70579	0.000210735	0.00749406	TSC1	TSC1 (TSC complex subunit 1)
4703	1659	5.513	1.4313	3.85175	0.000117276	0.00629663	NEB	NEB (nebulin)
9808	175.924	5.51006	1.6145	3.41286	0.000642838	0.00951292	KIAA0087	KIAA0087 (KIAA0087 lncRNA)
23054	354.844	5.50752	1.508	3.65221	0.000259997	0.00782448	NCOA6	NCOA6 (nuclear receptor coactivator 6)
64399	194.802	5.5071	1.58654	3.47114	0.000518254	0.00914049	HHIP	HHIP (hedgehog interacting protein)
57224	357.224	5.50695	1.51414	3.63702	0.000275812	0.00789186	NHSL1	NHSL1 (NHS like 1)
153339	218.566	5.5043	1.57823	3.48765	0.000487289	0.00914049	TMEM167A	TMEM167A (transmembrane protein 167A)
1258	315.469	5.49243	1.50371	3.6526	0.0002596	0.00782448	CNGB1	CMYA5 (cardiomyopathy associated 5)
51366	510.112	5.49099	1.47314	3.72741	0.000193454	0.00748018	UBR5	UBR5 (ubiquitin protein ligase E3 component n-recognin 5)
84458	207.089	5.48595	1.57607	3.48079	0.000499945	0.00914049	LCOR	LCOR (ligand dependent nuclear receptor corepressor)
7267	490.285	5.4855	1.47063	3.73002	0.000191462	0.00748018	TTC3	TTC3 (tetratricopeptide repeat domain 3)
3782	444.324	5.48379	1.46575	3.74129	0.00018308	0.00745003	KCNN3	KCNN3 (potassium calcium-activated channel subfamily N member 3)
84162	660.746	5.48343	1.45436	3.77035	0.000163021	0.00701308	KIAA1109	Not Found
3737	421.907	5.47673	1.4698	3.72618	0.000194405	0.00748018	KCNA2	KCNA2 (potassium voltage-gated channel subfamily A member 2)
344387	261.706	5.47411	1.5467	3.53921	0.000401323	0.00858124	CDKL4	CDK5RAP2 (CDK5 regulatory subunit associated protein 2)
54877	328.856	5.46783	1.5287	3.57679	0.000347841	0.00829377	ZCCHC2	ZCCHC2 (zinc finger CCHC-type containing 2)
5799	463.346	5.46616	1.50334	3.63602	0.000276887	0.00789186	PTPRN2	PTPRN2 (protein tyrosine phosphatase receptor type N2)
3054	202.116	5.46607	1.61436	3.3859	0.000709464	0.00962356	HCFC1	HCFC1 (host cell factor C1)
7029	308.054	5.46577	1.51001	3.61969	0.000294958	0.00800178	TFDP2	TFDP2 (transcription factor Dp-2)
529	160.144	5.46455	1.60648	3.40157	0.000670008	0.00951292	ATP6V1E1	ATP6V1B2 (ATPase H+ transporting V1 subunit B2)
1982	226.504	5.46163	1.57721	3.46285	0.000534492	0.00919847	EIF4G2	EIF4ENIF1 (eukaryotic translation initiation factor 4E nuclear import factor 1)
2036	431.21	5.45693	1.48141	3.68362	0.000229949	0.00782448	EPB41L1	EP300 (E1A binding protein p300)
6712	349.385	5.45525	1.51517	3.60043	0.000317692	0.00815439	SPTBN2	SPTBN2 (spectrin beta, non-erythrocytic 2)
7994	417.906	5.45436	1.49118	3.65774	0.000254447	0.00782448	KAT6A	KAT6A (lysine acetyltransferase 6A)
6197	248.079	5.45326	1.54477	3.53016	0.000415313	0.00863213	RPS6KA3	RPS6KA3 (ribosomal protein S6 kinase A3)
55750	252.971	5.45212	1.53204	3.55872	0.000372663	0.00833648	AGK	AGK (acylglycerol kinase)
55102	657.523	5.45139	1.44624	3.76935	0.000163671	0.00701308	ATG2B	ATG13 (autophagy related 13)
80124	188.755	5.44958	1.56759	3.47642	0.000508165	0.00914049	VCPIP1	VCPIP1 (valosin containing protein interacting protein 1)
283755	557.248	5.44824	1.43272	3.80273	0.00014311	0.00694281	HERC2P3	HERC2P3 (HERC2 pseudogene 3)
219956	162.73	5.44718	1.59863	3.40741	0.000655825	0.00951292	OR9Q1	OR9Q1 (olfactory receptor family 9 subfamily Q member 1)
10260	330.601	5.4471	1.51979	3.58412	0.000338215	0.00829377	DENND4A	DEAF1 (DEAF1 transcription factor)
9874	250.433	5.44497	1.5754	3.45625	0.000547742	0.00920974	TLK1	TLK1 (tousled like kinase 1)
5139	309.283	5.44174	1.52592	3.56621	0.000362183	0.00833648	PDE3A	PDE3A (phosphodiesterase 3A)
8821	311.633	5.4371	1.50765	3.60634	0.000310541	0.00815439	INPP4B	INPP4B (inositol polyphosphate-4-phosphatase type II B)
51132	271.064	5.43185	1.52996	3.55031	0.000384775	0.00840277	RLIM	RLIM (ring finger protein, LIM domain interacting)
93663	198.612	5.42686	1.57901	3.43688	0.000588461	0.00936091	ARHGAP18	ARHGAP10 (Rho GTPase activating protein 10)
5315	241.846	5.42663	1.52694	3.55393	0.000379513	0.0083575	PKM	PKM (pyruvate kinase M1/2)
85442	176.047	5.42555	1.6389	3.31049	0.000931331	0.0100639	KNDC1	KNDC1 (kinase non-catalytic C-lobe domain containing 1)
5414	205.564	5.42415	1.58379	3.42478	0.000615294	0.00944401	SEPTIN4	SEPTIN4 (septin 4)
51773	393.272	5.42342	1.47939	3.66597	0.000246398	0.00782448	RSF1	RSF1 (remodeling and spacing factor 1)
4585	427.258	5.42129	1.46228	3.70742	0.000209385	0.00749406	MUC4	MUC4 (mucin 4, cell surface associated)
91947	166.734	5.41516	1.62233	3.3379	0.000844147	0.00998701	ARRDC4	ARRB1 (arrestin beta 1)
27328	366.544	5.41256	1.52179	3.55671	0.000375527	0.0083575	PCDH11X	PCDH11X (protocadherin 11 X-linked)
4799	261.431	5.41245	1.51145	3.58098	0.000342313	0.00829377	NFX1	NFX1 (nuclear transcription factor, X-box binding 1)
7976	264.951	5.41106	1.55206	3.48637	0.000489626	0.00914049	FZD3	FZD3 (frizzled class receptor 3)
2512	539.419	5.40955	1.44462	3.74462	0.000180668	0.00739643	FTL	FTL (ferritin light chain)
83648	175.183	5.40354	1.6023	3.37238	0.000745226	0.00969176	FAM167A	FAM167A (family with sequence similarity 167 member A)
84181	613.493	5.40213	1.45658	3.70878	0.000208261	0.00749406	CHD6	CGNL1 (cingulin like 1)
3631	482.914	5.40191	1.47971	3.65065	0.000261574	0.00782448	INPP4A	INPP4A (inositol polyphosphate-4-phosphatase type I A)
9819	160.366	5.40156	1.62188	3.33044	0.000867095	0.0100299	TSC22D2	TSC22D2 (TSC22 domain family member 2)
2969	526.847	5.40099	1.45302	3.71708	0.000201538	0.00748018	GTF2I	GTF2I (general transcription factor IIi)
55975	190.686	5.40029	1.58993	3.39656	0.000682389	0.0095853	KLHL7	KLHL7 (kelch like family member 7)
6158	164.18	5.39306	1.60962	3.35051	0.000806621	0.0099611	RPL28	RPL28 (ribosomal protein L28)
84376	298.859	5.39143	1.51343	3.56239	0.000367501	0.00833648	HOOK3	HOOK3 (hook microtubule tethering protein 3)
6731	234.882	5.38741	1.55037	3.47492	0.000511004	0.00914049	SRP72	SRP72 (signal recognition particle 72)
287	843.854	5.38663	1.43692	3.74872	0.000177736	0.00734704	ANK2	ANK1 (ankyrin 1)
9669	241.686	5.38626	1.54917	3.47686	0.000507318	0.00914049	EIF5B	EIF4H (eukaryotic translation initiation factor 4H)
65979	243.093	5.38601	1.51086	3.56486	0.000364055	0.00833648	PHACTR4	PHACTR4 (phosphatase and actin regulator 4)
8831	168.987	5.38463	1.61568	3.33273	0.000859978	0.0100299	SYNGAP1	SYNGAP1 (synaptic Ras GTPase activating protein 1)
51059	478.781	5.38278	1.46569	3.67251	0.000240177	0.00782448	FAM135B	FAM135B (family with sequence similarity 135 member B)
341880	223.247	5.38128	1.55704	3.45608	0.000548085	0.00920974	SLC35F4	SLC35F4 (solute carrier family 35 member F4)
346528	305.676	5.38105	1.47655	3.64434	0.000268078	0.00785694	OR2A1	OR2A1 (olfactory receptor family 2 subfamily A member 1)
58508	688.757	5.3749	1.44775	3.71258	0.000205158	0.00749406	KMT2C	KMT2C (lysine methyltransferase 2C)
3376	315.105	5.36736	1.48806	3.60695	0.000309819	0.00815439	IARS	Not Found
23272	201.021	5.36294	1.58141	3.39125	0.000695739	0.00962356	FAM208A	Not Found
54778	265.254	5.35826	1.52932	3.50368	0.000458872	0.00891685	RNF111	RNF111 (ring finger protein 111)
3796	185.445	5.35787	1.58532	3.37967	0.000725726	0.00966886	KIF2A	KIF2A (kinesin family member 2A)
2534	296.866	5.35685	1.48506	3.60717	0.000309553	0.00815439	FYN	FYN (FYN proto-oncogene, Src family tyrosine kinase)
23242	275.186	5.35488	1.52772	3.50516	0.000456341	0.00891685	COBL	CNTROB (centrobin, centriole duplication and spindle assembly protein)
9337	165.231	5.35184	1.60171	3.34132	0.000833797	0.00998635	CNOT8	CNOT4 (CCR4-NOT transcription complex subunit 4)
79670	511.116	5.35115	1.47069	3.63853	0.000274193	0.00788363	ZCCHC6	Not Found
8289	330.009	5.35111	1.48371	3.60658	0.000310258	0.00815439	ARID1A	ARHGEF6 (Rac/Cdc42 guanine nucleotide exchange factor 6)
64283	441.749	5.34923	1.47482	3.62703	0.000286697	0.00793703	ARHGEF28	ARHGEF26 (Rho guanine nucleotide exchange factor 26)
101928989	186.523	5.34685	1.5607	3.42594	0.000612674	0.00943753	MIR4300HG	MIR4300HG (MIR4300 host gene)
2768	223.16	5.34474	1.54727	3.45431	0.000551711	0.00921254	GNA12	GNA12 (G protein subunit alpha 12)
8662	186.511	5.34319	1.58436	3.37247	0.00074497	0.00969176	EIF3B	EIF3A (eukaryotic translation initiation factor 3 subunit A)
6095	326.472	5.34186	1.5358	3.47822	0.000504748	0.00914049	RORA	RORA (RAR related orphan receptor A)
1794	578.022	5.33946	1.44606	3.69241	0.000222135	0.00771606	DOCK2	DOCK11 (dedicator of cytokinesis 11)
22876	351.06	5.33852	1.49083	3.58091	0.000342401	0.00829377	INPP5F	INPP5F (inositol polyphosphate-5-phosphatase F)
23461	267.525	5.33537	1.53417	3.47768	0.000505767	0.00914049	ABCA5	ABCA5 (ATP binding cassette subfamily A member 5)
11275	207.6	5.33383	1.56795	3.40179	0.000669449	0.00951292	KLHL2	KLHL2 (kelch like family member 2)
153201	159.461	5.33229	1.56623	3.40453	0.000662772	0.00951292	SLC36A2	SLC36A2 (solute carrier family 36 member 2)
4287	192.289	5.33042	1.57361	3.38738	0.000705633	0.00962356	ATXN3	ATXN1 (ataxin 1)
254065	475.683	5.32931	1.4828	3.59409	0.000325531	0.00815439	BRWD3	BRMS1L (BRMS1 like transcriptional repressor)
206358	366.296	5.32894	1.49467	3.5653	0.000363445	0.00833648	SLC36A1	SLC36A1 (solute carrier family 36 member 1)
1740	613.375	5.32843	1.45234	3.66886	0.000243635	0.00782448	DLG2	DLC1 (DLC1 Rho GTPase activating protein)
260425	269.708	5.32781	1.53908	3.46168	0.000536818	0.00919847	MAGI3	MAGI3 (membrane associated guanylate kinase, WW and PDZ domain containing 3)
440970	305.142	5.3278	1.52319	3.49779	0.000469135	0.008952	LINC00971	LINC00971 (long intergenic non-protein coding RNA 971)
987	492.81	5.32761	1.46213	3.64373	0.00026872	0.00785694	LRBA	LRBA (LPS responsive beige-like anchor protein)
9830	217.71	5.32667	1.56558	3.40235	0.00066808	0.00951292	TRIM14	TRIM14 (tripartite motif containing 14)
10397	240.827	5.32207	1.52002	3.50131	0.000462973	0.00893538	NDRG1	NDRG1 (N-myc downstream regulated 1)
56954	173.228	5.32098	1.54705	3.43943	0.000582932	0.00933105	NIT2	NIT2 (nitrilase family member 2)
6444	380.043	5.31798	1.48584	3.5791	0.000344782	0.00829377	SGCD	SGCD (sarcoglycan delta)
29070	233.871	5.31564	1.54297	3.44507	0.000570916	0.00922617	CCDC113	CCDC102B (coiled-coil domain containing 102B)
2555	249.423	5.31562	1.55755	3.4128	0.000643001	0.00951292	GABRA2	GABRA2 (gamma-aminobutyric acid type A receptor subunit alpha2)
23321	324.584	5.31436	1.48988	3.56697	0.000361136	0.00833648	TRIM2	TRIM2 (tripartite motif containing 2)
57720	407.601	5.31427	1.4686	3.6186	0.000296204	0.00800343	GPR107	GPR107 (G protein-coupled receptor 107)
22874	421.273	5.31421	1.463	3.6324	0.000280799	0.00790333	PLEKHA6	PLEKHA6 (pleckstrin homology domain containing A6)
84146	201.55	5.31211	1.55964	3.40598	0.000659278	0.00951292	ZNF644	ZNF644 (zinc finger protein 644)
85021	305.608	5.31013	1.49351	3.55547	0.000377309	0.0083575	REPS1	REPS1 (RALBP1 associated Eps domain containing 1)
342096	603.167	5.30944	1.44256	3.68056	0.000232723	0.00782448	GOLGA6A	GOLGA6A (golgin A6 family member A)
4763	574.779	5.30938	1.45924	3.63847	0.000274264	0.00788363	NF1	NF1 (neurofibromin 1)
7150	357.263	5.30435	1.48813	3.56445	0.000364617	0.00833648	TOP1	TOP1 (DNA topoisomerase I)
643763	156.385	5.30412	1.60722	3.30018	0.000966223	0.0101191	UG0898H09	Not Found
23264	180.655	5.30042	1.57853	3.35782	0.000785584	0.00985408	ZC3H7B	ZC3H7B (zinc finger CCCH-type containing 7B)
9898	352.467	5.29939	1.45855	3.63334	0.000279777	0.00790333	UBAP2L	UBAP2L (ubiquitin associated protein 2 like)
60684	294.974	5.29897	1.51259	3.50324	0.000459633	0.00891685	TRAPPC11	TRAPPC11 (trafficking protein particle complex subunit 11)
63967	437.259	5.29571	1.45013	3.65189	0.000260321	0.00782448	CLSPN	CLN8 (CLN8 transmembrane ER and ERGIC protein)
7170	408.829	5.29476	1.46961	3.60283	0.000314767	0.00815439	TPM3	TPM3 (tropomyosin 3)
3791	357.119	5.29109	1.46874	3.60247	0.000315209	0.00815439	KDR	KDR (kinase insert domain receptor)
9728	356.432	5.29078	1.50667	3.51157	0.000445468	0.0088765	SECISBP2L	SECISBP2L (SECIS binding protein 2 like)
84152	318.901	5.29	1.34687	3.92762	8.58e-05	0.00605393	PPP1R1B	PPP1R1B (protein phosphatase 1 regulatory inhibitor subunit 1B)
51322	194.534	5.28991	1.58007	3.34789	0.000814292	0.00998284	WAC	WAC (WW domain containing adaptor with coiled-coil)
79685	203.962	5.28856	1.56278	3.38407	0.000714193	0.00962356	SAP30L	SAP30L (SAP30 like)
147339	209.597	5.28718	1.54546	3.4211	0.000623677	0.00945274	C18orf25	C12orf50 (chromosome 12 open reading frame 50)
57221	480.898	5.28664	1.45733	3.62762	0.000286046	0.00793703	ARFGEF3	ARF3 (ADP ribosylation factor 3)
23328	416.011	5.28623	1.46702	3.60337	0.00031412	0.00815439	SASH1	SASH1 (SAM and SH3 domain containing 1)
3696	213.515	5.28527	1.57048	3.36539	0.000764358	0.00977886	ITGB8	ITGB8 (integrin subunit beta 8)
545	320.927	5.28497	1.50886	3.50263	0.000460693	0.00891685	ATR	ATP9B (ATPase phospholipid transporting 9B (putative))
4719	177.748	5.28163	1.57567	3.35199	0.000802317	0.00993171	NDUFS1	NDUFS1 (NADH:ubiquinone oxidoreductase core subunit S1)
151556	166.84	5.2814	1.59002	3.3216	0.000895013	0.0100299	GPR155	GPR155 (G protein-coupled receptor 155)
53358	489.122	5.27973	1.46909	3.59387	0.000325805	0.00815439	SHC3	SHC3 (SHC adaptor protein 3)
23524	530.637	5.27826	1.39883	3.77334	0.00016108	0.00701308	SRRM2	SRRM2 (serine/arginine repetitive matrix 2)
7163	254.336	5.27724	1.54051	3.42565	0.000613334	0.00943753	TPD52	TPD52 (tumor protein D52)
5522	169.449	5.27709	1.58817	3.32276	0.000891329	0.0100299	PPP2R2C	PPP2R2C (protein phosphatase 2 regulatory subunit Bgamma)
23369	274.692	5.27612	1.52149	3.46773	0.000524874	0.00917786	PUM2	PUM2 (pumilio RNA binding family member 2)
56650	158.01	5.27	1.62092	3.25125	0.00114901	0.0106908	CLDND1	CLCN4 (chloride voltage-gated channel 4)
49855	404.645	5.26951	1.46313	3.60154	0.000316337	0.00815439	SCAPER	SCAPER (S-phase cyclin A associated protein in the ER)
9967	214.74	5.26882	1.53961	3.42218	0.00062122	0.00945274	THRAP3	THRAP3 (thyroid hormone receptor associated protein 3)
1956	417.394	5.26657	1.46511	3.59466	0.000324821	0.00815439	EGFR	EGFL7 (EGF like domain multiple 7)
9748	275.856	5.26551	1.50517	3.49829	0.000468249	0.008952	SLK	SLK (STE20 like kinase)
348	267.613	5.2634	1.44384	3.64541	0.000266965	0.00785694	APOE	APC (APC regulator of WNT signaling pathway)
6098	457.492	5.26084	1.48829	3.53482	0.000408053	0.00858124	ROS1	ROS1 (ROS proto-oncogene 1, receptor tyrosine kinase)
102723849	389.346	5.26071	1.47305	3.57129	0.000355222	0.00833648	SPDYE17	SPDYE17 (speedy/RINGO cell cycle regulator family member E17)
54843	501.329	5.26014	1.4623	3.59716	0.000321705	0.00815439	SYTL2	SYTL2 (synaptotagmin like 2)
10075	787.367	5.25763	1.42538	3.68859	0.000225498	0.00777163	HUWE1	HUWE1 (HECT, UBA and WWE domain containing E3 ubiquitin protein ligase 1)
159686	222.437	5.2563	1.53775	3.41817	0.000630441	0.00951292	CFAP58	CERS3 (ceramide synthase 3)
56254	307.702	5.25549	1.51311	3.47329	0.000514116	0.00914049	RNF20	RNF20 (ring finger protein 20)
284716	299.732	5.25487	1.50839	3.48375	0.000494444	0.00914049	RIMKLA	RIMKLA (ribosomal modification protein rimK like family member A)
57604	281.681	5.25459	1.53553	3.422	0.000621615	0.00945274	KIAA1456	Not Found
285955	252.852	5.25311	1.49292	3.51869	0.000433683	0.00879738	SPDYE1	SPDYE1 (speedy/RINGO cell cycle regulator family member E1)
387119	292.672	5.25235	1.49344	3.51695	0.00043653	0.00880226	CEP85L	CEP63 (centrosomal protein 63)
27044	288.005	5.24759	1.49025	3.52129	0.000429445	0.00879061	SND1	SND1 (staphylococcal nuclease and tudor domain containing 1)
375484	245.965	5.24542	1.53789	3.4108	0.000647734	0.00951292	SIMC1	SIMC1 (SUMO interacting motifs containing 1)
51720	292.956	5.24492	1.49007	3.5199	0.000431705	0.00879738	UIMC1	UIMC1 (ubiquitin interaction motif containing 1)
5243	286.386	5.2423	1.51597	3.45806	0.000544085	0.00920974	ABCB1	ABCB1 (ATP binding cassette subfamily B member 1)
54832	472.28	5.24077	1.47709	3.54804	0.000388107	0.00840277	VPS13C	VPS13C (vacuolar protein sorting 13 homolog C)
26154	477.075	5.23883	1.46639	3.57261	0.000353444	0.00833648	ABCA12	ABCA12 (ATP binding cassette subfamily A member 12)
8161	178.346	5.23658	1.59793	3.2771	0.00104878	0.0103726	COIL	COBLL1 (cordon-bleu WH2 repeat protein like 1)
8545	167.919	5.23576	1.63326	3.20571	0.00134729	0.0112645	CGGBP1	CFLAR (CASP8 and FADD like apoptosis regulator)
5992	262.637	5.23512	1.50855	3.47029	0.000519897	0.00914558	RFX4	RFX4 (regulatory factor X4)
4437	292.205	5.2312	1.50108	3.48495	0.000492222	0.00914049	MSH3	MSH3 (mutS homolog 3)
56829	268.063	5.22989	1.51563	3.45064	0.00055925	0.00921254	ZC3HAV1	ZC3HAV1 (zinc finger CCCH-type containing, antiviral 1)
4129	162.078	5.2246	1.6183	3.22844	0.00124466	0.0110372	MAOB	MAOB (monoamine oxidase B)
340273	274.558	5.22346	1.51138	3.45608	0.000548085	0.00920974	ABCB5	ABCB5 (ATP binding cassette subfamily B member 5)
1644	169.89	5.22256	1.56571	3.33559	0.00085119	0.0100299	DDC	DCX (doublecortin)
9734	452.184	5.21795	1.46222	3.56852	0.00035901	0.00833648	HDAC9	HDAC9 (histone deacetylase 9)
23023	311.384	5.21792	1.50148	3.47518	0.000510513	0.00914049	TMCC1	TMCC1 (transmembrane and coiled-coil domain family 1)
257218	348.323	5.21755	1.49323	3.49414	0.000475587	0.00902413	SHPRH	SHPRH (SNF2 histone linker PHD RING helicase)
8013	293.574	5.21662	1.4996	3.47868	0.000503889	0.00914049	NR4A3	NR4A3 (nuclear receptor subfamily 4 group A member 3)
11214	565.357	5.21495	1.44907	3.59882	0.000319663	0.00815439	AKAP13	AKAP13 (A-kinase anchoring protein 13)
6651	254.849	5.21429	1.56655	3.32851	0.000873117	0.0100299	SON	SON (SON DNA and RNA binding protein)
53844	210.564	5.21365	1.53943	3.38675	0.000707247	0.00962356	COPG2IT1	COPG2 (COPI coat complex subunit gamma 2)
285343	174.538	5.21227	1.57512	3.30912	0.000935891	0.0100639	TCAIM	TCAIM (T cell activation inhibitor, mitochondrial)
10873	225.884	5.21114	1.53	3.40598	0.000659281	0.00951292	ME3	ME3 (malic enzyme 3)
83637	185.853	5.20642	1.57753	3.30036	0.000965622	0.0101191	ZMIZ2	ZMIZ2 (zinc finger MIZ-type containing 2)
6487	265.353	5.20628	1.48454	3.50699	0.000453209	0.0088995	ST3GAL3	ST3GAL3 (ST3 beta-galactoside alpha-2,3-sialyltransferase 3)
79658	286.694	5.20449	1.49606	3.4788	0.00050367	0.00914049	ARHGAP10	ARFGEF3 (ARFGEF family member 3)
3550	217.848	5.20388	1.54341	3.37168	0.000747101	0.00969176	IK	IK (IK cytokine)
105379443	285.553	5.20225	1.50166	3.46433	0.000531553	0.00919847	LOC105379443	LOC105379443 (methylenetetrahydrofolate dehydrogenase (NADP+ dependent) 1 like pseudogene)
8925	705.214	5.20204	1.42284	3.65609	0.000256096	0.00782448	HERC1	HERC1 (HECT and RLD domain containing E3 ubiquitin protein ligase family member 1)
100996492	176.907	5.20052	1.58658	3.27782	0.00104613	0.0103726	LINC01314	Not Found
51115	192.6	5.19883	1.54943	3.35532	0.000792736	0.00987995	RMDN1	RMDN1 (regulator of microtubule dynamics 1)
50618	352.827	5.19866	1.46974	3.53714	0.000404483	0.00858124	ITSN2	ITSN2 (intersectin 2)
26009	253.44	5.19428	1.53937	3.37429	0.000740067	0.00969176	ZZZ3	ZZZ3 (zinc finger ZZ-type containing 3)
9542	172.525	5.19169	1.55494	3.33884	0.000841295	0.00998701	NRG2	NRG2 (neuregulin 2)
55031	288.202	5.19006	1.5263	3.40043	0.00067281	0.00952795	USP47	USP47 (ubiquitin specific peptidase 47)
54629	193.121	5.18926	1.57416	3.29653	0.000978877	0.0101868	FAM63B	Not Found
28996	1569.1	5.18812	1.25358	4.13865	3.49e-05	0.00445257	HIPK2	HIPK2 (homeodomain interacting protein kinase 2)
90441	240.68	5.18804	1.53835	3.37248	0.000744951	0.00969176	ZNF622	ZNF622 (zinc finger protein 622)
2628	177.176	5.18783	1.55955	3.32649	0.000879483	0.0100299	GATM	GATM (glycine amidinotransferase)
619279	352.012	5.18767	1.49036	3.48081	0.000499893	0.00914049	ZNF704	ZNF704 (zinc finger protein 704)
440354	459.779	5.18707	1.47578	3.5148	0.000440088	0.0088424	SMG1P2	SMG1P2 (SMG1 pseudogene 2)
7750	319.848	5.18484	1.50343	3.44867	0.000563347	0.00921254	ZMYM2	ZMYM2 (zinc finger MYM-type containing 2)
79591	277.4	5.1842	1.49867	3.45919	0.000541808	0.00920974	C10orf76	BTNL8 (butyrophilin like 8)
2222	211.75	5.18378	1.54916	3.34617	0.000819349	0.00998635	FDFT1	FDFT1 (farnesyl-diphosphate farnesyltransferase 1)
57492	363.145	5.18289	1.48946	3.4797	0.000501981	0.00914049	ARID1B	ARID1A (AT-rich interaction domain 1A)
116988	172.83	5.17887	1.60232	3.23211	0.0012288	0.0109506	AGAP3	AGAP3 (ArfGAP with GTPase domain, ankyrin repeat and PH domain 3)
2565	159.946	5.17784	1.61825	3.19966	0.0013759	0.0112972	GABRG1	GABRG1 (gamma-aminobutyric acid type A receptor subunit gamma1)
27109	159.705	5.17519	1.56515	3.30651	0.000944654	0.0100928	ATP5S	ATP2B4 (ATPase plasma membrane Ca2+ transporting 4)
25830	161.447	5.17414	1.60198	3.22983	0.00123862	0.011009	SULT4A1	SULT4A1 (sulfotransferase family 4A member 1)
11196	235.792	5.17224	1.51676	3.41006	0.000649474	0.00951292	SEC23IP	SEC23IP (SEC23 interacting protein)
23196	300.04	5.17195	1.5004	3.44704	0.000566769	0.00921254	FAM120A	FAM107A (family with sequence similarity 107 member A)
22866	325.271	5.17177	1.50883	3.42768	0.00060876	0.00943163	CNKSR2	CNGB1 (cyclic nucleotide gated channel subunit beta 1)
202	262.523	5.17152	1.49681	3.45502	0.000550253	0.00921254	AIM1	Not Found
7531	176.174	5.1702	1.50002	3.44676	0.000567345	0.00921254	YWHAE	YWHAE (tyrosine 3-monooxygenase/tryptophan 5-monooxygenase activation protein epsilon)
23037	451.96	5.16918	1.45668	3.54859	0.000387296	0.00840277	PDZD2	PDZD2 (PDZ domain containing 2)
9228	387.664	5.16825	1.46941	3.51723	0.000436069	0.00880226	DLGAP2	DLG4 (discs large MAGUK scaffold protein 4)
7094	371.668	5.1677	1.49237	3.46275	0.000534681	0.00919847	TLN1	TLN1 (talin 1)
23112	588.067	5.16766	1.44743	3.57024	0.000356654	0.00833648	TNRC6B	TNRC6B (trinucleotide repeat containing adaptor 6B)
3977	317.359	5.16609	1.50478	3.43313	0.000596664	0.00938799	LIFR	LIFR (LIF receptor subunit alpha)
5520	221.148	5.16607	1.53822	3.35848	0.000783718	0.00985408	PPP2R2A	PPP2R2A (protein phosphatase 2 regulatory subunit Balpha)
9493	197.262	5.16587	1.55306	3.32624	0.000880247	0.0100299	KIF23	KIF23 (kinesin family member 23)
1803	315.118	5.16562	1.48808	3.47133	0.000517879	0.00914049	DPP4	DOCK9 (dedicator of cytokinesis 9)
53981	203.984	5.16551	1.5508	3.33087	0.000865762	0.0100299	CPSF2	CPS1 (carbamoyl-phosphate synthase 1)
8452	258.093	5.16498	1.52374	3.38968	0.000699738	0.00962356	CUL3	CUL1 (cullin 1)
79730	168.305	5.16494	1.59725	3.23364	0.00122224	0.0109499	NSUN7	NSUN7 (NOP2/Sun RNA methyltransferase family member 7)
100506990	433.767	5.16259	1.45273	3.55372	0.00037983	0.0083575	LOC100506990	Not Found
54726	242.466	5.1624	1.54492	3.34153	0.000833169	0.00998635	OTUD4	OTUD4 (OTU deubiquitinase 4)
51230	279.715	5.16144	1.50523	3.42901	0.000605778	0.00942864	PHF20	PHF20 (PHD finger protein 20)
57509	354.322	5.15793	1.49113	3.45907	0.000542035	0.00920974	MTUS1	MTUS1 (microtubule associated scaffold protein 1)
84073	185.357	5.15737	1.54236	3.34381	0.000826359	0.00998635	MYCBPAP	MYCBPAP (MYCBP associated protein)
22900	351.77	5.15535	1.46508	3.51881	0.000433486	0.00879738	CARD8	CARD6 (caspase recruitment domain family member 6)
2549	268.47	5.15472	1.51842	3.39479	0.000686814	0.00960764	GAB1	GAB1 (GRB2 associated binding protein 1)
2145	219.235	5.15369	1.50359	3.4276	0.000608945	0.00943163	EZH1	EYS (eyes shut homolog)
9863	393.671	5.15368	1.46235	3.52423	0.000424708	0.00872008	MAGI2	MAGI2 (membrane associated guanylate kinase, WW and PDZ domain containing 2)
4155	4219.18	5.15282	1.38595	3.71789	0.000200892	0.00748018	MBP	MBP (myelin basic protein)
26863	2224.91	5.15135	1.49356	3.44904	0.000562589	0.00921254	RNVU1-18	RNVU1-18 (RNA, variant U1 small nuclear 18)
55636	590.226	5.14966	1.43935	3.57776	0.00034655	0.00829377	CHD7	CHD6 (chromodomain helicase DNA binding protein 6)
51542	249.568	5.14842	1.52161	3.38354	0.000715572	0.00962356	VPS54	VPS54 (VPS54 subunit of GARP complex)
10771	228.424	5.14799	1.52565	3.37429	0.000740056	0.00969176	ZMYND11	ZMYND11 (zinc finger MYND-type containing 11)
7458	203.853	5.14688	1.55553	3.30876	0.000937113	0.0100639	EIF4H	EIF4G2 (eukaryotic translation initiation factor 4 gamma 2)
3964	295.47	5.1466	1.49984	3.43144	0.000600387	0.00938799	LGALS8	LGALS8 (galectin 8)
100506658	316.592	5.14646	1.51255	3.4025	0.000667728	0.00951292	OCLN	OCLN (occludin)
105376752	298.888	5.14493	1.48219	3.47118	0.000518183	0.00914049	LOC105376752	Not Found
3184	185.167	5.13991	1.60434	3.20376	0.00135645	0.0112842	HNRNPD	HNRNPD (heterogeneous nuclear ribonucleoprotein D)
6597	237.62	5.13933	1.5181	3.38537	0.000710817	0.00962356	SMARCA4	SMARCA4 (SWI/SNF related, matrix associated, actin dependent regulator of chromatin, subfamily a, member 4)
1326	190.276	5.13891	1.55464	3.30553	0.000947956	0.0101001	MAP3K8	MAP3K8 (mitogen-activated protein kinase kinase kinase 8)
9892	339.005	5.1363	1.50781	3.40647	0.000658087	0.00951292	SNAP91	SNAP91 (synaptosome associated protein 91)
114801	199.758	5.13577	1.54925	3.315	0.000916422	0.0100639	TMEM200A	TMEM200A (transmembrane protein 200A)
79048	246.938	5.13534	1.50918	3.40275	0.000667117	0.00951292	SECISBP2	SECISBP2 (SECIS binding protein 2)
57508	208.799	5.13454	1.54089	3.33219	0.000861663	0.0100299	INTS2	INTS2 (integrator complex subunit 2)
3064	499.346	5.13413	1.45566	3.52702	0.000420262	0.00868155	HTT	HTT (huntingtin)
347689	166.73	5.13389	1.56317	3.28429	0.0010224	0.0103567	SOX2-OT	SOX2-OT (SOX2 overlapping transcript)
3400	175.49	5.13294	1.47766	3.4737	0.000513329	0.00914049	ID4	ID4 (inhibitor of DNA binding 4)
7536	180.672	5.13156	1.56543	3.27805	0.00104525	0.0103726	SF1	SF1 (splicing factor 1)
5581	521.918	5.12938	1.43513	3.57415	0.000351371	0.0083281	PRKCE	PRKCE (protein kinase C epsilon)
130749	279.016	5.12885	1.53576	3.33962	0.000838921	0.00998701	CPO	CPNE4 (copine 4)
80005	576.829	5.1244	1.42591	3.59376	0.000325934	0.00815439	DOCK5	DOCK2 (dedicator of cytokinesis 2)
1829	190.923	5.1242	1.57116	3.26141	0.00110861	0.0105139	DSG2	DSC3 (desmocollin 3)
158326	544.181	5.12372	1.45828	3.51354	0.000442178	0.0088424	FREM1	FREM1 (FRAS1 related extracellular matrix 1)
2045	271.828	5.12368	1.52134	3.36788	0.000757483	0.00976488	EPHA7	EPHA1-AS1 (EPHA1 antisense RNA 1)
11127	214.504	5.12324	1.55434	3.29609	0.000980397	0.0101868	KIF3A	KIF3A (kinesin family member 3A)
3071	340.107	5.12264	1.47325	3.47711	0.00050685	0.00914049	NCKAP1L	NCKAP1L (NCK associated protein 1 like)
2821	177.265	5.12142	1.55896	3.28514	0.00101932	0.0103567	GPI	GPI (glucose-6-phosphate isomerase)
26108	190.632	5.12045	1.5876	3.22528	0.00125848	0.0110606	PYGO1	PYGO1 (pygopus family PHD finger 1)
100996763	709.638	5.11894	1.44543	3.54148	0.000397896	0.00855984	LOC100996763	Not Found
9527	216.485	5.11847	1.54207	3.31923	0.000902658	0.0100299	GOSR1	GOSR1 (golgi SNAP receptor complex member 1)
5137	425.86	5.11726	1.48241	3.45198	0.000556482	0.00921254	PDE1C	PDE1C (phosphodiesterase 1C)
2117	218.075	5.11654	1.53027	3.34355	0.000827126	0.00998635	ETV3	ETV1 (ETS variant transcription factor 1)
79595	220.508	5.11278	1.51584	3.37289	0.000743828	0.00969176	SAP130	SAP130 (Sin3A associated protein 130)
5145	313.578	5.11221	1.4687	3.48077	0.00049997	0.00914049	PDE6A	PDE6A (phosphodiesterase 6A)
51719	200.523	5.1116	1.57072	3.2543	0.00113673	0.0106679	CAB39	C7 (complement C7)
644717	225.36	5.11092	1.54326	3.31177	0.000927063	0.0100639	SAGE2P	SAGE2P (sarcoma antigen 2, pseudogene)
23420	512.528	5.11071	1.44686	3.53228	0.000411987	0.00861602	NOMO1	NOMO1 (NODAL modulator 1)
22913	203.354	5.10963	1.53621	3.32612	0.000880629	0.0100299	RALY	RALY (RALY heterogeneous nuclear ribonucleoprotein)
23125	188.665	5.10914	1.55616	3.28318	0.00102644	0.0103567	CAMTA2	CAMTA1 (calmodulin binding transcription activator 1)
4734	310.067	5.10879	1.48253	3.44599	0.000568981	0.00921695	NEDD4	NEDD4 (NEDD4 E3 ubiquitin protein ligase)
84236	242.228	5.10618	1.52249	3.35383	0.000797014	0.00991497	RHBDD1	RHBDD1 (rhomboid domain containing 1)
4645	450.767	5.10221	1.45849	3.49828	0.000468271	0.008952	MYO5B	MYO5B (myosin VB)
23034	225.202	5.10186	1.52842	3.33801	0.000843815	0.00998701	SAMD4A	SAMD4A (sterile alpha motif domain containing 4A)
80315	225.897	5.10162	1.53121	3.33176	0.000862998	0.0100299	CPEB4	CPEB3 (cytoplasmic polyadenylation element binding protein 3)
23469	262.948	5.10127	1.51524	3.36664	0.0007609	0.00977886	PHF3	PHF3 (PHD finger protein 3)
64393	300.177	5.09929	1.50885	3.3796	0.000725915	0.00966886	ZMAT3	ZMAT3 (zinc finger matrin-type 3)
3066	196.382	5.09605	1.5659	3.2544	0.00113632	0.0106679	HDAC2	HDAC2 (histone deacetylase 2)
9053	356.086	5.09506	1.44126	3.53515	0.000407546	0.00858124	MAP7	MAP7 (microtubule associated protein 7)
140890	299.406	5.08953	1.48113	3.43625	0.000589836	0.00936091	SREK1	SREK1 (splicing regulatory glutamic acid and lysine rich protein 1)
54986	508.11	5.08746	1.42555	3.56876	0.000358673	0.00833648	ULK4	ULK4 (unc-51 like kinase 4)
57187	368.692	5.08716	1.48946	3.41543	0.000636816	0.00951292	THOC2	THOC2 (THO complex subunit 2)
729	235.099	5.08687	1.53142	3.32167	0.000894802	0.0100299	C6	C5orf63 (chromosome 5 open reading frame 63)
55064	198.213	5.08678	1.53346	3.3172	0.00090926	0.0100525	SPATA6L	SPATA6L (spermatogenesis associated 6 like)
102	158.2	5.08533	1.62145	3.13628	0.00171108	0.0123223	ADAM10	ADAM10 (ADAM metallopeptidase domain 10)
58528	187.327	5.08489	1.54063	3.30053	0.000965041	0.0101191	RRAGD	RRAGD (Ras related GTP binding D)
160518	260.818	5.08475	1.51856	3.34841	0.000812774	0.00998284	DENND5B	DENND4A (DENN domain containing 4A)
93432	389.655	5.08217	1.48089	3.43184	0.000599505	0.00938799	MGAM2	MGAM2 (maltase-glucoamylase 2 (putative))
100507421	357.106	5.08093	1.47232	3.45097	0.00055857	0.00921254	TMEM178B	TMEM178B (transmembrane protein 178B)
5127	191.987	5.08005	1.5666	3.24273	0.00118389	0.0108947	CDK16	CDK15 (cyclin dependent kinase 15)
7093	270.732	5.0776	1.49845	3.38857	0.000702571	0.00962356	TLL2	TLL2 (tolloid like 2)
100996643	426.789	5.0767	1.46629	3.46227	0.000535648	0.00919847	LOC100996643	LOC100996643 (methylenetetrahydrofolate dehydrogenase (NADP+ dependent) 1 like pseudogene)
1368	255.852	5.07599	1.50909	3.36361	0.000769311	0.00980508	CPM	CPLX2 (complexin 2)
3765	177.489	5.07453	1.57664	3.21857	0.00128833	0.0111284	KCNJ9	KCNJ9 (potassium inwardly rectifying channel subfamily J member 9)
1767	621.275	5.07262	1.439	3.52511	0.000423314	0.00871795	DNAH5	DNAH11 (dynein axonemal heavy chain 11)
23637	247.68	5.07131	1.52287	3.33011	0.000868117	0.0100299	RABGAP1	RABGAP1 (RAB GTPase activating protein 1)
26999	455.43	5.07066	1.45767	3.47861	0.000504015	0.00914049	CYFIP2	CYFIP1 (cytoplasmic FMR1 interacting protein 1)
57189	256.056	5.06983	1.51678	3.34251	0.000830257	0.00998635	KIAA1147	Not Found
3908	523.251	5.06872	1.44483	3.50817	0.000451204	0.0088995	LAMA2	LAMA2 (laminin subunit alpha 2)
55347	199.099	5.06489	1.5665	3.23325	0.00122392	0.0109504	ABHD10	ABHD10 (abhydrolase domain containing 10, depalmitoylase)
254428	187.761	5.06443	1.55302	3.26102	0.00111012	0.0105139	SLC41A1	SLC41A1 (solute carrier family 41 member 1)
54103	231.974	5.06115	1.54707	3.27145	0.00106996	0.0105139	GSAP	GSAP (gamma-secretase activating protein)
23158	265.057	5.06074	1.50493	3.36279	0.000771602	0.00981577	TBC1D9	TBC1D9 (TBC1 domain family member 9)
148	615.413	5.0592	1.44174	3.50909	0.000449639	0.0088995	ADRA1A	ADRA1A (adrenoceptor alpha 1A)
25957	221.11	5.05815	1.53939	3.28582	0.00101685	0.0103567	PNISR	PNISR (PNN interacting serine and arginine rich protein)
9422	193.548	5.05682	1.54266	3.27799	0.00104548	0.0103726	ZNF264	ZNF264 (zinc finger protein 264)
645752	177.924	5.05364	1.56217	3.23502	0.00121633	0.0109499	LOC645752	Not Found
460	422.669	5.05323	1.46406	3.45153	0.000557424	0.00921254	ASTN1	ASPH (aspartate beta-hydroxylase)
27102	202.47	5.0521	1.54829	3.26302	0.00110233	0.0105139	EIF2AK1	EID1 (EP300 interacting inhibitor of differentiation 1)
22907	206.787	5.05192	1.52726	3.30784	0.000940171	0.0100719	DHX30	DHX16 (DEAH-box helicase 16)
4983	371.349	5.05184	1.47187	3.43227	0.000598555	0.00938799	OPHN1	OPHN1 (oligophrenin 1)
9778	349.364	5.05098	1.48048	3.41171	0.000645567	0.00951292	KIAA0232	KIAA0232 (KIAA0232)
284273	196.177	5.04999	1.56477	3.22729	0.00124967	0.0110434	ZADH2	Not Found
7323	170.226	5.04965	1.58315	3.18962	0.00142462	0.0113863	UBE2D3	UBE2D3 (ubiquitin conjugating enzyme E2 D3)
441094	196.372	5.04944	1.55663	3.24382	0.00117936	0.0108833	NR2F1-AS1	NR2F1-AS1 (NR2F1 antisense RNA 1)
442590	191.503	5.04928	1.53354	3.29256	0.000992795	0.0102231	SPDYE5	SPDYE5 (speedy/RINGO cell cycle regulator family member E5)
4088	197.461	5.04879	1.55222	3.25262	0.00114346	0.0106698	SMAD3	SMAD3 (SMAD family member 3)
55124	196.914	5.04766	1.53249	3.29375	0.000988587	0.0102109	PIWIL2	PIWIL2 (piwi like RNA-mediated gene silencing 2)
51663	200.61	5.04424	1.55573	3.24236	0.00118544	0.0108947	ZFR	ZFR (zinc finger RNA binding protein)
55147	214.575	5.04336	1.52714	3.30248	0.000958344	0.0101191	RBM23	RBM23 (RNA binding motif protein 23)
51196	377.836	5.04328	1.46552	3.4413	0.000578918	0.00931093	PLCE1	PLCE1 (phospholipase C epsilon 1)
1607	321.083	5.04276	1.48865	3.38746	0.000705428	0.00962356	DGKB	DGKA (diacylglycerol kinase alpha)
56474	209.431	5.04274	1.53354	3.28829	0.00100797	0.0103164	CTPS2	CTPS1 (CTP synthase 1)
51233	192.44	5.04134	1.53627	3.28156	0.00103236	0.0103567	DRICH1	DPYSL2 (dihydropyrimidinase like 2)
3157	207.904	5.03974	1.53204	3.28957	0.00100341	0.0102853	HMGCS1	HMGCS1 (3-hydroxy-3-methylglutaryl-CoA synthase 1)
7038	428.08	5.03928	1.45931	3.45319	0.000553991	0.00921254	TG	TG (thyroglobulin)
23248	229.725	5.03831	1.49985	3.35921	0.000781667	0.00985408	RPRD2	RPRD2 (regulation of nuclear pre-mRNA domain containing 2)
56255	156.35	5.03799	1.6029	3.14304	0.00167205	0.0122213	TMX4	TMX4 (thioredoxin related transmembrane protein 4)
107	291.168	5.03675	1.49654	3.3656	0.000763763	0.00977886	ADCY1	ADCY1 (adenylate cyclase 1)
140545	193.703	5.0363	1.55809	3.23235	0.00122777	0.0109506	RNF32	RNF32 (ring finger protein 32)
57507	272.197	5.03596	1.5133	3.3278	0.000875341	0.0100299	ZNF608	ZNF608 (zinc finger protein 608)
51361	166.393	5.03563	1.61523	3.1176	0.0018233	0.0126452	HOOK1	HOOK1 (hook microtubule tethering protein 1)
100310812	432.688	5.03548	1.4264	3.53021	0.000415233	0.00863213	SPDYE2B	SPDYE2B (speedy/RINGO cell cycle regulator family member E2B)
100113407	163.773	5.03502	1.56363	3.22008	0.00128156	0.0111129	TMEM170B	TMEM170B (transmembrane protein 170B)
440822	205.073	5.03478	1.52463	3.30231	0.000958926	0.0101191	PIWIL3	PIWIL3 (piwi like RNA-mediated gene silencing 3)
55063	212.537	5.03439	1.50474	3.34568	0.000820797	0.00998635	ZCWPW1	ZCWPW1 (zinc finger CW-type and PWWP domain containing 1)
139818	348.916	5.03394	1.4745	3.41401	0.000640144	0.00951292	DOCK11	DNTT (DNA nucleotidylexotransferase)
79983	237.278	5.03256	1.56435	3.21703	0.00129523	0.0111456	POF1B	POF1B (POF1B actin binding protein)
23239	259.879	5.03162	1.49705	3.36102	0.000776558	0.00985408	PHLPP1	PHLPP1 (PH domain and leucine rich repeat protein phosphatase 1)
374868	324.967	5.03019	1.49869	3.35639	0.000789671	0.00985994	ATP9B	ATP8B5P (ATPase phospholipid transporting 8B5, pseudogene)
10395	256.779	5.02818	1.51396	3.3212	0.000896305	0.0100299	DLC1	DIXDC1 (DIX domain containing 1)
80205	401.717	5.02743	1.46209	3.43853	0.000584877	0.00934006	CHD9	CHD7 (chromodomain helicase DNA binding protein 7)
9899	411.871	5.02718	1.45734	3.44957	0.00056148	0.00921254	SV2B	SV2B (synaptic vesicle glycoprotein 2B)
57519	533.654	5.02702	1.52491	3.29659	0.000978648	0.0101868	STARD9	STARD9 (StAR related lipid transfer domain containing 9)
59269	438.036	5.02586	1.46553	3.42938	0.000604965	0.00942864	HIVEP3	HIVEP3 (HIVEP zinc finger 3)
23397	265.45	5.02526	1.47954	3.3965	0.000682536	0.0095853	NCAPH	NCAPH (non-SMC condensin I complex subunit H)
276	396.538	5.02488	1.47486	3.40701	0.000656778	0.00951292	AMY1A	AMPH (amphiphysin)
2734	348.657	5.0229	1.4711	3.41438	0.000639277	0.00951292	GLG1	GLG1 (golgi glycoprotein 1)
100132832	232.36	5.02181	1.51892	3.30618	0.000945783	0.0100928	PMS2P9	PMS2P9 (PMS1 homolog 2, mismatch repair system component pseudogene 9)
221393	162.913	5.02157	1.59374	3.15082	0.00162815	0.0121368	ADGRF4	ADGRF4 (adhesion G protein-coupled receptor F4)
1612	301.837	5.02101	1.48317	3.38532	0.000710948	0.00962356	DAPK1	DAAM2 (dishevelled associated activator of morphogenesis 2)
4671	529.897	5.02098	1.45596	3.44857	0.000563565	0.00921254	NAIP	NAIP (NLR family apoptosis inhibitory protein)
10721	337.419	5.0195	1.47347	3.40659	0.000657807	0.00951292	POLQ	POLQ (DNA polymerase theta)
8573	369.599	5.01883	1.47218	3.40911	0.000651742	0.00951292	CASK	CASD1 (CAS1 domain containing 1)
10491	208.615	5.01871	1.53542	3.26863	0.00108071	0.0105139	CRTAP	CROT (carnitine O-octanoyltransferase)
2309	183.108	5.01833	1.55473	3.22779	0.00124752	0.0110434	FOXO3	FOXO3 (forkhead box O3)
113612	170.927	5.01675	1.5765	3.18221	0.00146153	0.0114532	CYP2U1	CYFIP2 (cytoplasmic FMR1 interacting protein 2)
821	276.705	5.01592	1.49301	3.3596	0.000780562	0.00985408	CANX	CAMTA2 (calmodulin binding transcription activator 2)
8310	276.51	5.01579	1.51642	3.30765	0.000940835	0.0100719	ACOX3	ACOX3 (acyl-CoA oxidase 3, pristanoyl)
10389	198.766	5.01486	1.55135	3.23258	0.00122677	0.0109506	SCML2	SCML2 (Scm polycomb group protein like 2)
55023	428.85	5.01327	1.46884	3.41309	0.000642313	0.00951292	PHIP	PHIP (pleckstrin homology domain interacting protein)
121006	186.36	5.01323	1.54892	3.23659	0.00120968	0.0109464	FAM186A	FAM186A (family with sequence similarity 186 member A)
135293	173.536	5.01274	1.57443	3.18384	0.00145334	0.0114477	PM20D2	PM20D2 (peptidase M20 domain containing 2)
5933	249.127	5.0122	1.50679	3.32641	0.000879714	0.0100299	RBL1	RBL1 (RB transcriptional corepressor like 1)
84436	157.126	5.01164	1.57735	3.17724	0.00148682	0.0115823	ZNF528	ZNF528 (zinc finger protein 528)
11174	364.122	5.01125	1.45927	3.43407	0.000594584	0.00938799	ADAMTS6	ADAMTS6 (ADAM metallopeptidase with thrombospondin type 1 motif 6)
653857	283.871	5.00984	1.5002	3.33945	0.000839437	0.00998701	ACTR3C	ACTR3C (actin related protein 3C)
120103	188.525	5.00968	1.56623	3.19857	0.00138113	0.011314	SLC36A4	SLC36A4 (solute carrier family 36 member 4)
7486	305.093	5.00968	1.5081	3.32185	0.000894225	0.0100299	WRN	WRN (WRN RecQ like helicase)
128102	270.896	5.00938	1.51637	3.30353	0.000954768	0.0101191	HSD3BP4	HSD3BP4 (hydroxy-delta-5-steroid dehydrogenase, 3 beta, pseudogene 4)
6667	242.198	5.00631	1.50364	3.32945	0.000870165	0.0100299	SP1	SP1 (Sp1 transcription factor)
79608	212.691	5.00547	1.52533	3.28156	0.00103236	0.0103567	RIC3	RIC3 (RIC3 acetylcholine receptor chaperone)
80230	178.598	5.00448	1.54271	3.24395	0.00117884	0.0108833	RUFY1	RUFY1 (RUN and FYVE domain containing 1)
59272	317.043	5.00363	1.46663	3.41165	0.00064571	0.00951292	ACE2	ACE2 (angiotensin converting enzyme 2)
57670	389.959	5.00344	1.46119	3.42423	0.000616552	0.00944401	KIAA1549	KIAA1549 (KIAA1549)
54456	236.591	5.00292	1.50686	3.3201	0.000899855	0.0100299	MOV10L1	MOV10L1 (Mov10 like RISC complex RNA helicase 1)
5814	162.841	5.0024	1.59131	3.14357	0.00166898	0.0122145	PURB	PURB (purine rich element binding protein B)
56992	252.614	4.99914	1.50516	3.32133	0.000895907	0.0100299	KIF15	KIF15 (kinesin family member 15)
114299	234.999	4.99758	1.50959	3.31056	0.000931101	0.0100639	PALM2	Not Found
23120	383.533	4.99756	1.45827	3.42706	0.000610159	0.00943163	ATP10B	ATN1 (atrophin 1)
51362	156.288	4.99723	1.57685	3.16913	0.00152898	0.0117634	CDC40	CDC14B (cell division cycle 14B)
152185	234.706	4.99713	1.51572	3.29686	0.000977719	0.0101868	SPICE1	SPICE1 (spindle and centriole associated protein 1)
23057	238.381	4.9971	1.50694	3.31606	0.000912951	0.0100639	NMNAT2	NMNAT2 (nicotinamide nucleotide adenylyltransferase 2)
5395	215.311	4.99687	1.53147	3.26279	0.00110321	0.0105139	PMS2	PMS2 (PMS1 homolog 2, mismatch repair system component)
135112	281.122	4.99685	1.52374	3.27933	0.00104052	0.0103726	NCOA7	NCOA7 (nuclear receptor coactivator 7)
4093	169.141	4.99594	1.55444	3.21399	0.00130906	0.0111662	SMAD9	SMAD9 (SMAD family member 9)
3131	184.87	4.99566	1.55788	3.20671	0.00134264	0.0112525	HLF	HLF (HLF transcription factor, PAR bZIP family member)
11170	3333.6	4.99536	1.45136	3.44185	0.000577748	0.00931093	FAM107A	FAF2 (Fas associated factor family member 2)
11024	165.875	4.99433	1.56396	3.19338	0.00140616	0.0113566	LILRA1	LILRA1 (leukocyte immunoglobulin like receptor A1)
221264	452.884	4.99385	1.46926	3.39889	0.0006766	0.00956157	AK9	AK9 (adenylate kinase 9)
23607	168.863	4.99365	1.57809	3.16436	0.00155422	0.0118362	CD2AP	CD163 (CD163 molecule)
51585	271.389	4.99325	1.50898	3.30901	0.000936255	0.0100639	PCF11	PCF11 (PCF11 cleavage and polyadenylation factor subunit)
7692	210.813	4.99097	1.53012	3.26182	0.00110698	0.0105139	ZNF133	ZNF133 (zinc finger protein 133)
9943	255.924	4.9906	1.50577	3.31433	0.000918645	0.0100639	OXSR1	OXSR1 (oxidative stress responsive kinase 1)
9742	273.056	4.98979	1.50394	3.31782	0.000907245	0.0100525	IFT140	IFT140 (intraflagellar transport 140)
23284	331.838	4.98903	1.50517	3.3146	0.000917744	0.0100639	ADGRL3	ADGRL3 (adhesion G protein-coupled receptor L3)
26512	227.704	4.98673	1.53896	3.24033	0.00119392	0.0109243	INTS6	INTS6 (integrator complex subunit 6)
2202	156.511	4.98659	1.58855	3.13908	0.00169481	0.0122969	EFEMP1	EFCAB14 (EF-hand calcium binding domain 14)
10762	262.39	4.98614	1.51076	3.30042	0.000965417	0.0101191	NUP50	NUP50 (nucleoporin 50)
4249	298.822	4.98287	1.49175	3.34027	0.000836956	0.00998701	MGAT5	MGAT5 (alpha-1,6-mannosylglycoprotein 6-beta-N-acetylglucosaminyltransferase)
8867	298.877	4.98145	1.49577	3.33035	0.000867359	0.0100299	SYNJ1	SYNJ1 (synaptojanin 1)
80267	159.17	4.98115	1.59915	3.11488	0.00184023	0.0127364	EDEM3	EDA (ectodysplasin A)
1004	260.212	4.98052	1.51038	3.29752	0.000975434	0.0101868	CDH6	CDH2 (cadherin 2)
51447	163.694	4.9803	1.55519	3.20237	0.00136303	0.0112956	IP6K2	IP6K2 (inositol hexakisphosphate kinase 2)
23314	219.843	4.97871	1.53024	3.25354	0.00113977	0.0106698	SATB2	SATB2 (SATB homeobox 2)
133746	172.639	4.97655	1.55651	3.19726	0.00138741	0.0113188	JMY	JMY (junction mediating and regulatory protein, p53 cofactor)
10250	303.206	4.97493	1.48849	3.34226	0.000831003	0.00998635	SRRM1	SRRM1 (serine and arginine repetitive matrix 1)
10903	205.327	4.97423	1.51588	3.28142	0.00103286	0.0103567	MTMR11	MTMR11 (myotubularin related protein 11)
55970	275.203	4.97391	1.50238	3.31069	0.00093067	0.0100639	GNG12	GNG12 (G protein subunit gamma 12)
259217	313.184	4.9731	1.48124	3.35738	0.000786839	0.00985408	HSPA12A	HSPA12A (heat shock protein family A (Hsp70) member 12A)
644150	184.486	4.97247	1.54648	3.21534	0.00130289	0.0111662	WIPF3	WIPF3 (WAS/WASL interacting protein family member 3)
10290	212.642	4.97244	1.55147	3.20499	0.00135069	0.0112645	SPEG	SPEG (striated muscle enriched protein kinase)
23252	200.34	4.96993	1.53013	3.24804	0.00116203	0.0107823	OTUD3	OTUD3 (OTU deubiquitinase 3)
25963	221.676	4.9693	1.52362	3.26151	0.00110822	0.0105139	TMEM87A	TMEM87A (transmembrane protein 87A)
643677	375.899	4.9692	1.51348	3.2833	0.00102599	0.0103567	CCDC168	CCDC158 (coiled-coil domain containing 158)
23072	360.226	4.96837	1.46024	3.40243	0.000667899	0.00951292	HECW1	HECW1 (HECT, C2 and WW domain containing E3 ubiquitin protein ligase 1)
25943	331.456	4.96836	1.46606	3.38892	0.000701672	0.00962356	C20orf194	C1S (complement C1s)
580	159.678	4.96705	1.58928	3.12534	0.00177597	0.0125752	BARD1	BAG1 (BAG cochaperone 1)
7812	240.769	4.96655	1.54564	3.21327	0.00131232	0.0111662	CSDE1	CRYAB (crystallin alpha B)
8518	364.621	4.9664	1.47304	3.37153	0.000747506	0.00969176	IKBKAP	Not Found
1641	240.575	4.96577	1.50909	3.29056	0.000999868	0.0102646	DCX	DCUN1D4 (defective in cullin neddylation 1 domain containing 4)
57182	176.234	4.9656	1.58265	3.13753	0.00170379	0.0122981	ANKRD50	ANKRD40 (ankyrin repeat domain 40)
1824	185.94	4.96382	1.57543	3.15076	0.00162846	0.0121368	DSC2	DROSHA (drosha ribonuclease III)
53942	383.572	4.96375	1.46683	3.38399	0.00071441	0.00962356	CNTN5	CNP (2',3'-cyclic nucleotide 3' phosphodiesterase)
9667	245.89	4.96069	1.51182	3.28128	0.00103337	0.0103567	SAFB2	SAFB2 (scaffold attachment factor B2)
11057	316.295	4.95978	1.47195	3.36954	0.000752936	0.00974346	ABHD2	ABHD2 (abhydrolase domain containing 2, acylglycerol lipase)
84071	268.436	4.95873	1.50101	3.3036	0.000954504	0.0101191	ARMC2	ARL17A (ADP ribosylation factor like GTPase 17A)
344595	188.019	4.95842	1.55536	3.18797	0.00143277	0.0113863	DUBR	DTX4 (deltex E3 ubiquitin ligase 4)
729515	166.706	4.95805	1.55385	3.19082	0.00141867	0.0113814	TMEM242	TMEM242 (transmembrane protein 242)
55035	323.476	4.9559	1.49038	3.32526	0.000883367	0.0100299	NOL8	NOL8 (nucleolar protein 8)
55778	160.325	4.95527	1.57908	3.13806	0.00170069	0.0122981	ZNF839	ZNF839 (zinc finger protein 839)
10090	205.59	4.95521	1.51787	3.26458	0.00109627	0.0105139	UST	UST (uronyl 2-sulfotransferase)
4163	358.492	4.9539	1.45147	3.41303	0.000642444	0.00951292	MCC	MCC (MCC regulator of WNT signaling pathway)
1496	321.276	4.94914	1.49573	3.30884	0.000936846	0.0100639	CTNNA2	CTIF (cap binding complex dependent translation initiation factor)
56165	280.093	4.94876	1.49745	3.3048	0.000950453	0.0101107	TDRD1	TDRD1 (tudor domain containing 1)
5049	160.691	4.94791	1.56192	3.16784	0.00153577	0.0117813	PAFAH1B2	PAFAH1B2 (platelet activating factor acetylhydrolase 1b catalytic subunit 2)
4036	743.886	4.94735	1.42451	3.47303	0.000514613	0.00914049	LRP2	LRP2 (LDL receptor related protein 2)
29767	1033.32	4.94725	1.26385	3.91442	9.06e-05	0.00605393	TMOD2	TMOD2 (tropomodulin 2)
154661	175.772	4.9471	1.57865	3.13376	0.00172583	0.0123844	RUNDC3B	RUNDC3B (RUN domain containing 3B)
341676	286.673	4.9449	1.47966	3.34191	0.000832044	0.00998635	NEK5	NEK5 (NIMA related kinase 5)
22873	226.8	4.94336	1.52743	3.23639	0.0012105	0.0109464	DZIP1	DYNC1LI2 (dynein cytoplasmic 1 light intermediate chain 2)
23288	263.106	4.94276	1.52313	3.24513	0.00117398	0.0108634	IQCE	IQCE (IQ motif containing E)
2257	187.994	4.94229	1.5774	3.13319	0.00172916	0.0123865	FGF12	FGF12 (fibroblast growth factor 12)
4988	511.417	4.94192	1.43827	3.43601	0.00059034	0.00936091	OPRM1	OPRM1 (opioid receptor mu 1)
80223	219.198	4.94184	1.51396	3.26417	0.00109785	0.0105139	RAB11FIP1	RAB11FIP1 (RAB11 family interacting protein 1)
376267	227.955	4.94055	1.50751	3.2773	0.00104805	0.0103726	RAB15	RAB15 (RAB15, member RAS oncogene family)
3069	351.594	4.94024	1.47624	3.34651	0.000818357	0.00998635	HDLBP	HDLBP (high density lipoprotein binding protein)
5778	168.044	4.94023	1.55553	3.17591	0.00149368	0.0116105	PTPN7	PTPN7 (protein tyrosine phosphatase non-receptor type 7)
6538	182.296	4.93813	1.5559	3.17381	0.00150453	0.0116416	SLC6A11	SLC6A11 (solute carrier family 6 member 11)
1297	283.321	4.93653	1.50992	3.26941	0.00107774	0.0105139	COL9A1	COL6A5 (collagen type VI alpha 5 chain)
9631	282.315	4.93649	1.47277	3.35184	0.00080277	0.00993171	NUP155	NUP155 (nucleoporin 155)
117	218.911	4.93633	1.52208	3.24314	0.00118218	0.0108944	ADCYAP1R1	ADCYAP1R1 (ADCYAP receptor type I)
84899	247.49	4.93564	1.4976	3.29571	0.000981731	0.0101868	TMTC4	TMTC4 (transmembrane O-mannosyltransferase targeting cadherins 4)
57805	165.526	4.93533	1.57099	3.14155	0.00168058	0.0122266	CCAR2	CBL (Cbl proto-oncogene)
57496	314.999	4.93412	1.48929	3.31306	0.000922821	0.0100639	MKL2	Not Found
55226	303.522	4.934	1.48287	3.32734	0.000876779	0.0100299	NAT10	NAT10 (N-acetyltransferase 10)
58504	179.067	4.93355	1.58543	3.1118	0.00185948	0.0128041	ARHGAP22	ARHGAP18 (Rho GTPase activating protein 18)
23261	297.588	4.93349	1.51055	3.26601	0.00109073	0.0105139	CAMTA1	CAMK2N1 (calcium/calmodulin dependent protein kinase II inhibitor 1)
2243	227.518	4.93338	1.49721	3.29506	0.000984015	0.0101948	FGA	FGA (fibrinogen alpha chain)
10484	160.742	4.93297	1.58975	3.10298	0.0019158	0.0129802	SEC23A	SEC23A (SEC23 homolog A, COPII coat complex component)
101929599	359.702	4.93086	1.51387	3.25711	0.00112551	0.0106037	LOC101929599	LOC101929599 (putative POM121-like protein 1-like pseudogene)
101929959	407.652	4.93012	1.46858	3.35707	0.000787743	0.00985408	LOC101929959	Not Found
6872	458.37	4.93012	1.4402	3.42322	0.000618846	0.00945274	TAF1	TAF1 (TATA-box binding protein associated factor 1)
4841	167.43	4.92764	1.57596	3.12675	0.00176751	0.0125387	NONO	NONO (non-POU domain containing octamer binding)
55893	157.376	4.92563	1.6116	3.05637	0.00224036	0.0138841	ZNF395	ZNF395 (zinc finger protein 395)
54892	275.993	4.9228	1.48303	3.31942	0.000902051	0.0100299	NCAPG2	NCAPG2 (non-SMC condensin II complex subunit G2)
100874012	191.952	4.92006	1.53513	3.20497	0.00135074	0.0112645	NAV2-AS5	NAV2-AS5 (NAV2 antisense RNA 5)
313	290.296	4.91797	1.48581	3.30996	0.000933089	0.0100639	AOAH	ANXA6 (annexin A6)
55157	206.292	4.91756	1.52757	3.21919	0.00128551	0.0111186	DARS2	DAPK1 (death associated protein kinase 1)
84448	219.365	4.91649	1.5434	3.1855	0.00144506	0.0114436	ABLIM2	ABLIM2 (actin binding LIM protein family member 2)
84224	234.34	4.91593	1.51839	3.23759	0.00120544	0.0109464	NBPF3	NBPF3 (NBPF member 3)
84193	242.476	4.91474	1.5049	3.26581	0.0010915	0.0105139	SETD3	SETD3 (SET domain containing 3, actin N3(tau)-histidine methyltransferase)
6611	177.902	4.9125	1.55761	3.15387	0.00161123	0.0120798	SMS	SMS (spermine synthase)
6907	222.139	4.91095	1.51814	3.23485	0.00121706	0.0109499	TBL1X	TBL1X (transducin beta like 1 X-linked)
5885	190.776	4.91053	1.55596	3.15594	0.0015998	0.0120341	RAD21	RAD21 (RAD21 cohesin complex component)
5294	264.55	4.90929	1.51559	3.2392	0.00119866	0.010927	PIK3CG	PIK3CG (phosphatidylinositol-4,5-bisphosphate 3-kinase catalytic subunit gamma)
3786	333.218	4.9091	1.47795	3.32157	0.000895138	0.0100299	KCNQ3	KCNQ3 (potassium voltage-gated channel subfamily Q member 3)
5649	545.315	4.90903	1.44953	3.38664	0.000707537	0.00962356	RELN	RELN (reelin)
79632	190.736	4.909	1.56894	3.12885	0.0017549	0.0125025	FAM184A	FAM184A (family with sequence similarity 184 member A)
93643	172.774	4.90859	1.53589	3.19593	0.0013938	0.0113298	TJAP1	TJAP1 (tight junction associated protein 1)
130916	259.399	4.90722	1.50485	3.26093	0.00111047	0.0105139	MTERF4	MTERF4 (mitochondrial transcription termination factor 4)
7450	414.347	4.90636	1.45118	3.38094	0.000722381	0.00966274	VWF	VWF (von Willebrand factor)
10154	450.055	4.90632	1.45032	3.38292	0.0007172	0.00962356	PLXNC1	PLXNC1 (plexin C1)
101929780	246.064	4.90586	1.50089	3.26863	0.00108068	0.0105139	NBPF25P	NBPF25P (NBPF member 25, pseudogene)
64771	214.401	4.9038	1.52085	3.22438	0.00126244	0.0110606	C6orf106	C6 (complement C6)
23245	250.579	4.90372	1.48075	3.31165	0.000927463	0.0100639	ASTN2	ASTN1 (astrotactin 1)
25998	165.108	4.90268	1.57545	3.11192	0.00185873	0.0128041	IBTK	IBTK (inhibitor of Bruton tyrosine kinase)
643641	263.807	4.90177	1.52251	3.21953	0.00128401	0.0111186	ZNF862	ZNF862 (zinc finger protein 862)
23142	208.288	4.90045	1.57042	3.12047	0.00180564	0.0126452	DCUN1D4	DCDC2C (doublecortin domain containing 2C)
9025	229.292	4.89933	1.5182	3.22707	0.00125066	0.0110434	RNF8	RNF8 (ring finger protein 8)
10921	165.56	4.89477	1.5618	3.13406	0.00172403	0.0123844	RNPS1	RNPS1 (RNA binding protein with serine rich domain 1)
222256	342.18	4.8944	1.44955	3.37649	0.000734162	0.00969176	CDHR3	CDH6 (cadherin 6)
10277	310.076	4.89388	1.4633	3.34441	0.000824581	0.00998635	UBE4B	UBE4B (ubiquitination factor E4B)
9968	410.475	4.89227	1.44013	3.3971	0.000681052	0.0095853	MED12	MED12 (mediator complex subunit 12)
51422	262.552	4.89224	1.50987	3.24018	0.00119455	0.0109243	PRKAG2	PRKAG2 (protein kinase AMP-activated non-catalytic subunit gamma 2)
29855	227.619	4.89223	1.53202	3.19331	0.00140653	0.0113566	UBN1	UBN1 (ubinuclein 1)
10146	195.526	4.89097	1.54743	3.1607	0.0015739	0.0118847	G3BP1	G3BP1 (G3BP stress granule assembly factor 1)
84186	191.367	4.89053	1.54708	3.16113	0.0015716	0.0118847	ZCCHC7	ZCCHC7 (zinc finger CCHC-type containing 7)
55252	394.368	4.8904	1.44921	3.37453	0.000739414	0.00969176	ASXL2	ASTN2 (astrotactin 2)
10049	190.119	4.88876	1.53948	3.17558	0.00149536	0.0116105	DNAJB6	DNAH7 (dynein axonemal heavy chain 7)
6655	161.804	4.88802	1.59256	3.06928	0.00214573	0.0135462	SOS2	SOS2 (SOS Ras/Rho guanine nucleotide exchange factor 2)
727837	231.99	4.88548	1.67309	2.92003	0.00349994	0.0175778	SSX2B	SSX2B (SSX family member 2B)
55450	573.517	4.88479	1.3957	3.49989	0.000465455	0.008952	CAMK2N1	CAMK2G (calcium/calmodulin dependent protein kinase II gamma)
65061	379.863	4.88287	1.45825	3.34844	0.000812673	0.00998284	CDK15	CDK14 (cyclin dependent kinase 14)
8405	187.761	4.87828	1.53786	3.17212	0.00151331	0.0116961	SPOP	SPOP (speckle type BTB/POZ protein)
51426	248.616	4.87741	1.51598	3.21734	0.00129385	0.0111456	POLK	POLK (DNA polymerase kappa)
8976	162.888	4.87715	1.60312	3.04228	0.00234792	0.0142198	WASL	WASL (WASP like actin nucleation promoting factor)
114884	276.204	4.87671	1.47151	3.31408	0.000919451	0.0100639	OSBPL10	OSBPL10 (oxysterol binding protein like 10)
100124412	179.446	4.8763	1.52281	3.20218	0.00136393	0.0112956	FAM138E	FAM138E (family with sequence similarity 138 member E)
4660	526.206	4.87558	1.43622	3.39473	0.000686971	0.00960764	PPP1R12B	PPP1R12B (protein phosphatase 1 regulatory subunit 12B)
344148	404.845	4.87454	1.45838	3.34244	0.000830459	0.00998635	NCKAP5	NCKAP5 (NCK associated protein 5)
165918	192.517	4.87436	1.54149	3.1621	0.00156635	0.0118751	RNF168	RNF168 (ring finger protein 168)
1756	766.671	4.87333	1.4068	3.46412	0.000531975	0.00919847	DMD	DLGAP2 (DLG associated protein 2)
8658	325.42	4.87161	1.48015	3.29129	0.000997281	0.0102536	TNKS	TNKS (tankyrase)
202052	192.387	4.87137	1.52769	3.18871	0.00142908	0.0113863	DNAJC18	DNAJC16 (DnaJ heat shock protein family (Hsp40) member C16)
80243	372.635	4.87037	1.45671	3.34342	0.000827531	0.00998635	PREX2	PREX2 (phosphatidylinositol-3,4,5-trisphosphate dependent Rac exchange factor 2)
140710	243.855	4.86891	1.50426	3.23674	0.00120903	0.0109464	SOGA1	MTCL2 (microtubule crosslinking factor 2)
26147	204.896	4.86848	1.52713	3.188	0.00143261	0.0113863	PHF19	PHF19 (PHD finger protein 19)
7204	564.629	4.86795	1.44871	3.36021	0.000778835	0.00985408	TRIO	TRIO (trio Rho guanine nucleotide exchange factor)
4750	223.401	4.86727	1.53206	3.17696	0.0014883	0.0115823	NEK1	NEK1 (NIMA related kinase 1)
391059	169.779	4.86507	1.56038	3.11788	0.00182155	0.0126452	FRRS1	FRRS1 (ferric chelate reductase 1)
65065	400.916	4.86425	1.45282	3.34814	0.000813548	0.00998284	NBEAL1	NBEAL1 (neurobeachin like 1)
196740	242.297	4.86345	1.51522	3.20974	0.00132856	0.011218	VSTM4	VSTM4 (V-set and transmembrane domain containing 4)
57484	353.322	4.86336	1.46058	3.32975	0.000869245	0.0100299	RNF150	RNF150 (ring finger protein 150)
23007	351.749	4.86297	1.45027	3.35314	0.000798991	0.0099213	PLCH1	PLCH1 (phospholipase C eta 1)
26053	246.881	4.8617	1.50849	3.2229	0.001269	0.0110751	AUTS2	AUH (AU RNA binding methylglutaconyl-CoA hydratase)
29057	213.732	4.86101	1.50722	3.22515	0.00125906	0.0110606	FAM156A	FAM156A (family with sequence similarity 156 member A)
93594	177.581	4.85951	1.5424	3.15063	0.00162921	0.0121368	TBC1D31	TBC1D31 (TBC1 domain family member 31)
84674	186.725	4.85944	1.54388	3.14756	0.00164641	0.012146	CARD6	CAPRIN2 (caprin family member 2)
6480	253.758	4.85776	1.51399	3.20858	0.00133392	0.0112212	ST6GAL1	ST6GAL1 (ST6 beta-galactoside alpha-2,6-sialyltransferase 1)
134829	191.155	4.85755	1.54466	3.14474	0.00166234	0.0121923	CLVS2	CLU (clusterin)
84898	250.844	4.85632	1.51091	3.21417	0.00130823	0.0111662	PLXDC2	PLXDC2 (plexin domain containing 2)
64921	171.814	4.85536	1.55193	3.12859	0.00175645	0.0125025	CASD1	CARMIL1 (capping protein regulator and myosin 1 linker 1)
5063	398.289	4.85486	1.43694	3.3786	0.000728564	0.00966886	PAK3	PAK3 (p21 (RAC1) activated kinase 3)
22844	274.767	4.85369	1.48358	3.27159	0.00106943	0.0105139	FRMPD1	FRMPD1 (FERM and PDZ domain containing 1)
7091	295.07	4.85347	1.48636	3.26534	0.00109334	0.0105139	TLE4	TLE4 (TLE family member 4, transcriptional corepressor)
23367	297.1	4.85264	1.45928	3.32536	0.000883045	0.0100299	LARP1	LARP1 (La ribonucleoprotein 1, translational regulator)
29102	351.722	4.85255	1.46104	3.32129	0.000896028	0.0100299	DROSHA	DRICH1 (aspartate rich 1)
23517	197.203	4.85189	1.55828	3.11361	0.00184814	0.012765	SKIV2L2	Not Found
10057	335.075	4.85057	1.43988	3.36872	0.000755179	0.0097538	ABCC5	ABCC5 (ATP binding cassette subfamily C member 5)
169355	187.639	4.84966	1.5412	3.14668	0.00165136	0.0121552	IDO2	IDO2 (indoleamine 2,3-dioxygenase 2)
643432	156.554	4.8478	1.5651	3.09744	0.00195203	0.013026	TSG1	TSG1 (tumor suppressor TSG1)
407	283.66	4.84758	1.48364	3.26736	0.00108555	0.0105139	ARR3	ARNT2 (aryl hydrocarbon receptor nuclear translocator 2)
319089	213.714	4.84691	1.53735	3.15276	0.00161733	0.012112	TTC6	TTC6 (tetratricopeptide repeat domain 6)
9877	214.559	4.84634	1.53066	3.16618	0.00154455	0.0117892	ZC3H11A	ZC3H11A (zinc finger CCCH-type containing 11A)
79846	272.983	4.84595	1.51392	3.20094	0.00136981	0.0112972	CFAP69	CFAP58 (cilia and flagella associated protein 58)
23096	235.664	4.84543	1.53913	3.14815	0.00164307	0.012146	IQSEC2	IQSEC2 (IQ motif and Sec7 domain ArfGEF 2)
57480	257.765	4.84518	1.49995	3.23023	0.0012369	0.0110083	PLEKHG1	PLEKHG1 (pleckstrin homology and RhoGEF domain containing G1)
10735	237.816	4.84313	1.51718	3.1922	0.00141195	0.0113575	STAG2	STAG2 (STAG2 cohesin complex component)
27086	273.181	4.84101	1.49623	3.23547	0.00121441	0.0109499	FOXP1	FOXP1 (forkhead box P1)
388743	237.572	4.84054	1.50211	3.22249	0.00127082	0.0110767	CAPN8	CANX (calnexin)
83990	269.33	4.8402	1.49405	3.23966	0.00119674	0.0109243	BRIP1	BRD8 (bromodomain containing 8)
26064	268.731	4.83916	1.49484	3.23725	0.00120689	0.0109464	RAI14	RAI14 (retinoic acid induced 14)
26523	303.056	4.83853	1.47852	3.27254	0.00106585	0.0105139	AGO1	AGO1 (argonaute RISC component 1)
83660	682.518	4.83771	1.49325	3.23972	0.00119647	0.0109243	TLN2	TLN2 (talin 2)
2492	322.211	4.83621	1.48318	3.26072	0.00111131	0.0105139	FSHR	FSHR (follicle stimulating hormone receptor)
58538	257.429	4.83608	1.51501	3.19212	0.00141234	0.0113575	MPP4	MPP4 (MAGUK p55 scaffold protein 4)
1832	323.334	4.83543	1.4809	3.26519	0.0010939	0.0105139	DSP	DSG2 (desmoglein 2)
4217	245.31	4.83512	1.50616	3.21023	0.00132628	0.0112128	MAP3K5	MAP3K5 (mitogen-activated protein kinase kinase kinase 5)
862	378.628	4.83288	1.45551	3.32041	0.000898864	0.0100299	RUNX1T1	RUNX1T1 (RUNX1 partner transcriptional co-repressor 1)
10818	210.609	4.83285	1.53464	3.14917	0.00163732	0.0121406	FRS2	FRS2 (fibroblast growth factor receptor substrate 2)
2175	259.236	4.83276	1.47955	3.26637	0.00108935	0.0105139	FANCA	FANCA (FA complementation group A)
1373	338.533	4.8321	1.47987	3.26523	0.00109376	0.0105139	CPS1	CPO (carboxypeptidase O)
288	658.044	4.83169	1.42006	3.40245	0.000667838	0.00951292	ANK3	ANK2 (ankyrin 2)
55534	172.967	4.83168	1.58731	3.04394	0.00233503	0.0141847	MAML3	MAML3 (mastermind like transcriptional coactivator 3)
11346	334.281	4.83107	1.32717	3.64012	0.000272514	0.00788363	SYNPO	SYNPO (synaptopodin)
64175	194.209	4.83063	1.50876	3.20173	0.00136606	0.0112956	P3H1	P3H1 (prolyl 3-hydroxylase 1)
395	253.204	4.83063	1.51235	3.19413	0.00140255	0.0113566	ARHGAP6	ARHGAP5 (Rho GTPase activating protein 5)
23101	251.169	4.83007	1.52159	3.17437	0.00150164	0.0116416	MCF2L2	MCF2L2 (MCF.2 cell line derived transforming sequence-like 2)
140469	372.982	4.82952	1.44688	3.33788	0.000844202	0.00998701	MYO3B	MYO3B (myosin IIIB)
55289	368.307	4.82743	1.4514	3.32604	0.000880884	0.0100299	ACOXL	ACOXL (acyl-CoA oxidase like)
653269	191.196	4.82679	1.55168	3.11068	0.00186658	0.0128138	POTEI	POTEI (POTE ankyrin domain family member I)
10767	259.016	4.82673	1.50235	3.21278	0.00131456	0.0111662	HBS1L	HBS1L (HBS1 like translational GTPase)
51427	182.08	4.82664	1.55161	3.11073	0.00186623	0.0128138	ZNF107	ZNF107 (zinc finger protein 107)
2617	268.956	4.8255	1.48358	3.2526	0.00114353	0.0106698	GARS	GARS1 (glycyl-tRNA synthetase 1)
6542	260.993	4.82482	1.50883	3.19773	0.00138515	0.011314	SLC7A2	SLC7A2 (solute carrier family 7 member 2)
55230	305.044	4.82347	1.49721	3.22163	0.00127463	0.0110813	USP40	USP40 (ubiquitin specific peptidase 40)
79623	235.524	4.82335	1.47994	3.25916	0.00111744	0.0105571	GALNT14	GALNT14 (polypeptide N-acetylgalactosaminyltransferase 14)
10499	349.231	4.82288	1.46711	3.28732	0.00101146	0.0103257	NCOA2	NCOA2 (nuclear receptor coactivator 2)
2065	271.337	4.8227	1.47666	3.26595	0.00109098	0.0105139	ERBB3	ERAP1 (endoplasmic reticulum aminopeptidase 1)
6757	241.688	4.82237	1.67987	2.87067	0.00409597	0.0193756	SSX2	SSX2 (SSX family member 2)
6867	284.802	4.82147	1.48344	3.2502	0.00115323	0.0107154	TACC1	TACC1 (transforming acidic coiled-coil containing protein 1)
3572	216.14	4.82134	1.53833	3.13415	0.00172355	0.0123844	IL6ST	IL6ST (interleukin 6 cytokine family signal transducer)
4836	208.508	4.82096	1.53212	3.14659	0.00165188	0.0121552	NMT1	NMT1 (N-myristoyltransferase 1)
143384	204.325	4.82031	1.55968	3.09058	0.00199766	0.0130816	CACUL1	CACNB2 (calcium voltage-gated channel auxiliary subunit beta 2)
728524	466.041	4.81978	1.42895	3.37296	0.000743653	0.00969176	SPDYE8P	Not Found
150468	161.125	4.81853	1.56041	3.08798	0.0020152	0.0130974	CKAP2L	CHRNA7 (cholinergic receptor nicotinic alpha 7 subunit)
6209	180.811	4.81745	1.43182	3.36456	0.000766656	0.00978972	RPS15	RPS15 (ribosomal protein S15)
8411	200.519	4.81695	1.55692	3.09389	0.0019755	0.0130728	EEA1	EDIL3 (EGF like repeats and discoidin domains 3)
55002	264.809	4.81524	1.51043	3.188	0.00143262	0.0113863	TMCO3	TMCO3 (transmembrane and coiled-coil domains 3)
27314	198.155	4.81339	1.55108	3.10325	0.00191407	0.0129802	RAB30	RAB30 (RAB30, member RAS oncogene family)
23294	260.271	4.81232	1.49774	3.21305	0.00131334	0.0111662	ANKS1A	ANKRD50 (ankyrin repeat domain containing 50)
80344	238.037	4.81185	1.48679	3.2364	0.00121049	0.0109464	DCAF11	DARS2 (aspartyl-tRNA synthetase 2, mitochondrial)
3308	154.624	4.81042	1.56607	3.07165	0.00212879	0.0135207	HSPA4	HSPA4 (heat shock protein family A (Hsp70) member 4)
55066	634.689	4.80999	1.4478	3.32228	0.000892849	0.0100299	PDPR	PDPR (pyruvate dehydrogenase phosphatase regulatory subunit)
8450	174.054	4.80997	1.55604	3.09116	0.00199375	0.0130798	CUL4B	CUL3 (cullin 3)
6733	189.785	4.80874	1.52968	3.14363	0.00166869	0.0122145	SRPK2	SRPK2 (SRSF protein kinase 2)
8777	445.924	4.80735	1.44903	3.31763	0.000907831	0.0100525	MPDZ	MPDZ (multiple PDZ domain crumbs cell polarity complex component)
162681	163.937	4.80707	1.58275	3.03716	0.00238817	0.0143016	C18orf54	Not Found
64221	198.357	4.80684	1.53918	3.12299	0.00179027	0.0126268	ROBO3	ROBO3 (roundabout guidance receptor 3)
101929322	268.814	4.80646	1.50013	3.20402	0.00135523	0.0112842	LOC101929322	LOC101929322 (integrator complex subunit 4 pseudogene)
100131257	298.237	4.806	1.46452	3.28163	0.00103209	0.0103567	LOC100131257	LOC100131257 (zinc finger protein 655 pseudogene)
23303	389.63	4.80378	1.46136	3.28719	0.00101194	0.0103257	KIF13B	KIF13B (kinesin family member 13B)
83732	238.477	4.80339	1.49868	3.20509	0.0013502	0.0112645	RIOK1	RIOK1 (RIO kinase 1)
256714	226.789	4.80186	1.51616	3.16711	0.00153963	0.0117892	MAP7D2	MAP7D2 (MAP7 domain containing 2)
5165	254.972	4.80011	1.50644	3.18638	0.00144064	0.0114354	PDK3	PDK3 (pyruvate dehydrogenase kinase 3)
163590	242.081	4.799	1.49288	3.21458	0.00130633	0.0111662	TOR1AIP2	TOR1AIP2 (torsin 1A interacting protein 2)
56288	392.035	4.79782	1.44548	3.3192	0.000902762	0.0100299	PARD3	PARD3 (par-3 family cell polarity regulator)
24137	250.859	4.79764	1.51715	3.16227	0.00156543	0.0118751	KIF4A	KIF4A (kinesin family member 4A)
904	175.751	4.79762	1.53788	3.11964	0.00181075	0.0126452	CCNT1	CCNH (cyclin H)
85301	314.903	4.79713	1.50012	3.19784	0.00138461	0.011314	COL27A1	COL25A1 (collagen type XXV alpha 1 chain)
781	276.482	4.79629	1.49814	3.20149	0.00136718	0.0112956	CACNA2D1	CACNA1G (calcium voltage-gated channel subunit alpha1 G)
170506	188.37	4.79625	1.56793	3.05897	0.00222102	0.0137983	DHX36	DHX33 (DEAH-box helicase 33)
9215	243.159	4.79365	1.4948	3.20689	0.00134179	0.0112525	LARGE1	LARGE1 (LARGE xylosyl- and glucuronyltransferase 1)
5383	212.196	4.7931	1.51312	3.16769	0.00153653	0.0117813	PMS2P5	PMS2P5 (PMS1 homolog 2, mismatch repair system component pseudogene 5)
55696	164.962	4.79296	1.55931	3.07376	0.00211378	0.0135207	RBM22	RBM22 (RNA binding motif protein 22)
29851	159.127	4.79243	1.55852	3.07499	0.00210512	0.0134916	ICOS	ICOS (inducible T cell costimulator)
5930	286.444	4.79186	1.50051	3.19349	0.00140564	0.0113566	RBBP6	RBBP6 (RB binding protein 6, ubiquitin ligase)
55603	175.372	4.79097	1.57809	3.03594	0.00239789	0.0143176	FAM46A	Not Found
130951	205.638	4.79064	1.69005	2.83462	0.00458808	0.0208208	M1AP	M1AP (meiosis 1 associated protein)
222223	237.563	4.78865	1.54208	3.10532	0.00190072	0.0129534	KIAA1324L	Not Found
55112	171.47	4.78794	1.55059	3.08782	0.00201628	0.0130974	WDR60	Not Found
9656	258.137	4.78793	1.47204	3.25259	0.00114358	0.0106698	MDC1	MDC1 (mediator of DNA damage checkpoint 1)
9856	329.454	4.78601	1.46709	3.26224	0.00110534	0.0105139	KIAA0319	KIAA0319 (KIAA0319)
257397	180.935	4.78574	1.54285	3.10188	0.00192299	0.012988	TAB3	TAB3 (TGF-beta activated kinase 1 (MAP3K7) binding protein 3)
55790	306.65	4.78427	1.47936	3.23402	0.00122063	0.0109499	CSGALNACT1	CSF1R (colony stimulating factor 1 receptor)
541578	256.938	4.78317	1.48906	3.21221	0.00131718	0.0111662	CXorf40B	Not Found
56898	159.911	4.78065	1.57988	3.02596	0.00247847	0.0145547	BDH2	BCYRN1 (brain cytoplasmic RNA 1)
51715	162.556	4.78023	1.57931	3.02678	0.0024717	0.0145312	RAB23	RAB23 (RAB23, member RAS oncogene family)
57209	223.77	4.77842	1.51114	3.16212	0.00156626	0.0118751	ZNF248	ZNF248 (zinc finger protein 248)
23220	183.296	4.7782	1.53774	3.10728	0.00188816	0.0128833	DTX4	DTHD1 (death domain containing 1)
130074	159.495	4.77759	1.57547	3.03249	0.00242547	0.0143964	FAM168B	FAM168B (family with sequence similarity 168 member B)
79741	313.129	4.77651	1.47955	3.22835	0.00124505	0.0110372	CCDC7	CCDC181 (coiled-coil domain containing 181)
4864	329.99	4.77582	1.45036	3.29286	0.000991755	0.0102231	NPC1	NPC1 (NPC intracellular cholesterol transporter 1)
116443	424.16	4.77577	1.44238	3.31103	0.000929523	0.0100639	GRIN3A	GRIN3A (glutamate ionotropic receptor NMDA type subunit 3A)
6660	315.071	4.77512	1.49074	3.20318	0.00135921	0.0112933	SOX5	SOX5 (SRY-box transcription factor 5)
25758	380.027	4.77505	1.45489	3.28206	0.00103052	0.0103567	KIAA1549L	KIAA1549L (KIAA1549 like)
11201	203.973	4.77431	1.51651	3.14823	0.00164261	0.012146	POLI	POLI (DNA polymerase iota)
65250	361.476	4.77384	1.50942	3.16269	0.00156316	0.0118751	C5orf42	C4B (complement C4B (Chido blood group))
23543	294.409	4.77369	1.49115	3.20135	0.00136785	0.0112956	RBFOX2	RBFOX2 (RNA binding fox-1 homolog 2)
79066	160.194	4.77272	1.55984	3.05975	0.00221521	0.0137983	METTL16	METTL16 (methyltransferase 16, RNA N6-adenosine)
115019	242.116	4.77155	1.47945	3.22522	0.00125875	0.0110606	SLC26A9	SLC26A9 (solute carrier family 26 member 9)
284260	264.545	4.77129	1.48031	3.22317	0.00126779	0.0110751	LINC00907	LINC00907 (long intergenic non-protein coding RNA 907)
111	222.548	4.77113	1.50321	3.17396	0.00150376	0.0116416	ADCY5	ADCY5 (adenylate cyclase 5)
57556	216.838	4.7708	1.53831	3.10132	0.00192658	0.012988	SEMA6A	SEMA6A (semaphorin 6A)
79925	385.694	4.76932	1.44778	3.29424	0.000986896	0.010209	SPEF2	SPEF2 (sperm flagellar 2)
1000	197.771	4.7679	1.52675	3.12291	0.00179074	0.0126268	CDH2	CDH19 (cadherin 19)
23019	324.635	4.76663	1.4737	3.23445	0.00121876	0.0109499	CNOT1	CNKSR2 (connector enhancer of kinase suppressor of Ras 2)
4850	215.061	4.76388	1.52595	3.12191	0.00179682	0.0126301	CNOT4	CNOT1 (CCR4-NOT transcription complex subunit 1)
6641	155.993	4.76373	1.5659	3.04216	0.00234886	0.0142198	SNTB1	SNTB1 (syntrophin beta 1)
2055	169.303	4.76274	1.55084	3.07108	0.00213289	0.0135207	CLN8	CLIP2 (CAP-Gly domain containing linker protein 2)
9896	199.828	4.76241	1.52524	3.1224	0.00179381	0.0126301	FIG4	FIG4 (FIG4 phosphoinositide 5-phosphatase)
10427	195.116	4.76212	1.55032	3.07171	0.0021284	0.0135207	SEC24B	SEC24B (SEC24 homolog B, COPII coat complex component)
196951	235.548	4.76149	1.51543	3.142	0.00167796	0.0122266	FAM227B	FAM227B (family with sequence similarity 227 member B)
51816	159.898	4.7591	1.55159	3.06723	0.0021605	0.0136267	CECR1	CDYL2 (chromodomain Y like 2)
3678	172.52	4.75855	1.53976	3.09045	0.00199855	0.0130816	ITGA5	ITGA5 (integrin subunit alpha 5)
92370	198.475	4.75535	1.53177	3.10449	0.0019061	0.0129534	PXYLP1	PXYLP1 (2-phosphoxylose phosphatase 1)
9923	378.675	4.75505	1.4323	3.31986	0.000900626	0.0100299	ZBTB40	ZBTB40 (zinc finger and BTB domain containing 40)
54879	229.036	4.75485	1.52456	3.11884	0.00181566	0.0126452	ST7L	ST7L (suppression of tumorigenicity 7 like)
201134	226.515	4.75311	1.50563	3.15688	0.00159467	0.0120089	CEP112	CENPU (centromere protein U)
79776	346.336	4.74925	1.46847	3.23416	0.00122	0.0109499	ZFHX4	ZFHX4 (zinc finger homeobox 4)
100131897	168.976	4.74878	1.55231	3.05917	0.00221949	0.0137983	FAM196B	Not Found
285965	204.204	4.74711	1.52239	3.1182	0.00181961	0.0126452	EPHA1-AS1	EPC1 (enhancer of polycomb homolog 1)
6575	186.42	4.74567	1.52984	3.10207	0.00192173	0.012988	SLC20A2	SLC20A2 (solute carrier family 20 member 2)
166929	184.598	4.74331	1.55645	3.04752	0.00230737	0.0141207	SGMS2	SGMS2 (sphingomyelin synthase 2)
3082	192.774	4.74159	1.53303	3.09296	0.00198173	0.0130728	HGF	HGF (hepatocyte growth factor)
349565	175.531	4.7411	1.5432	3.07226	0.00212447	0.0135207	NMNAT3	NMNAT3 (nicotinamide nucleotide adenylyltransferase 3)
55357	213.986	4.74032	1.52686	3.10463	0.0019052	0.0129534	TBC1D2	TBC1D2 (TBC1 domain family member 2)
221395	336.419	4.73953	1.44507	3.27979	0.00103885	0.0103726	ADGRF5	ADGRF5 (adhesion G protein-coupled receptor F5)
23108	252.957	4.73914	1.51802	3.12192	0.00179674	0.0126301	RAP1GAP2	RAP1GAP2 (RAP1 GTPase activating protein 2)
64324	317.702	4.73876	1.47082	3.22186	0.00127363	0.0110813	NSD1	NSD1 (nuclear receptor binding SET domain protein 1)
23451	332.284	4.73838	1.47671	3.20875	0.00133315	0.0112212	SF3B1	SF3B1 (splicing factor 3b subunit 1)
1657	358.506	4.7373	1.46904	3.22477	0.00126076	0.0110606	DMXL1	DMTF1 (cyclin D binding myb like transcription factor 1)
8449	246.435	4.73706	1.48697	3.18571	0.00144399	0.0114436	DHX16	DGKB (diacylglycerol kinase beta)
10128	224.358	4.73676	1.53329	3.08928	0.00200643	0.0130875	LRPPRC	LRPPRC (leucine rich pentatricopeptide repeat containing)
26958	171.278	4.73545	1.55917	3.03716	0.00238818	0.0143016	COPG2	COPG1 (COPI coat complex subunit gamma 1)
4306	213.141	4.73514	1.53792	3.07892	0.00207749	0.0133699	NR3C2	NR3C2 (nuclear receptor subfamily 3 group C member 2)
154214	371.146	4.73463	1.44901	3.26749	0.00108507	0.0105139	RNF217	RNF217 (ring finger protein 217)
89953	163.18	4.73237	1.55469	3.04393	0.00233508	0.0141847	KLC4	KLC4 (kinesin light chain 4)
160419	157.235	4.7307	1.58134	2.99157	0.00277544	0.0153408	C12orf50	C12orf4 (chromosome 12 open reading frame 4)
440299	220.382	4.7301	1.51676	3.11855	0.0018174	0.0126452	DNM1P41	DNAJC18 (DnaJ heat shock protein family (Hsp40) member C18)
171483	185.476	4.72907	1.52957	3.09178	0.00198963	0.0130798	FAM9B	FAM9B (family with sequence similarity 9 member B)
79966	158.09	4.72903	1.57279	3.00677	0.00264035	0.0150059	SCD5	SCD5 (stearoyl-CoA desaturase 5)
3710	261.455	4.72556	1.51018	3.12914	0.00175318	0.0125025	ITPR3	ITPR3 (inositol 1,4,5-trisphosphate receptor type 3)
56062	256.71	4.72472	1.50352	3.14245	0.00167542	0.0122219	KLHL4	KLHL4 (kelch like family member 4)
23197	180.507	4.72433	1.53898	3.06977	0.00214221	0.0135462	FAF2	F8 (coagulation factor VIII)
9705	311.758	4.72302	1.47099	3.21079	0.00132371	0.0112051	ST18	ST18 (ST18 C2H2C-type zinc finger transcription factor)
204219	160.952	4.72232	1.57106	3.00582	0.00264866	0.015035	CERS3	CEP97 (centrosomal protein 97)
27443	346.027	4.72136	1.45196	3.25172	0.0011471	0.0106878	CECR2	Not Found
3092	258.845	4.72073	1.46965	3.21215	0.00131746	0.0111662	HIP1	HIP1 (huntingtin interacting protein 1)
283767	435.625	4.71918	1.44716	3.26099	0.00111024	0.0105139	GOLGA6L1	GOLGA6L1 (golgin A6 family like 1)
10569	223.099	4.71917	1.53393	3.07652	0.00209434	0.0134352	SLU7	SLU7 (SLU7 homolog, splicing factor)
79602	197.882	4.71915	1.52199	3.10065	0.00193097	0.0129975	ADIPOR2	ADIPOR2 (adiponectin receptor 2)
252983	180.911	4.71865	1.54933	3.0456	0.00232218	0.0141573	STXBP4	STXBP4 (syntaxin binding protein 4)
23064	304.748	4.71825	1.46319	3.22463	0.00126137	0.0110606	SETX	SETX (senataxin)
140885	165	4.71693	1.55426	3.03485	0.00240658	0.0143261	SIRPA	SIRPA (signal regulatory protein alpha)
60481	154.943	4.71651	1.58338	2.97877	0.00289411	0.0157405	ELOVL5	ELMOD2 (ELMO domain containing 2)
9722	199.863	4.71648	1.54195	3.05877	0.00222244	0.0137983	NOS1AP	NOS1AP (nitric oxide synthase 1 adaptor protein)
1465	398.309	4.71533	1.3116	3.5951	0.000324272	0.00815439	CSRP1	CSGALNACT1 (chondroitin sulfate N-acetylgalactosaminyltransferase 1)
8567	374.727	4.71489	1.45287	3.24522	0.00117362	0.0108634	MADD	MADD (MAP kinase activating death domain)
221468	176.957	4.7146	1.53129	3.07885	0.00207802	0.0133699	TMEM217	TMEM217 (transmembrane protein 217)
9568	218.27	4.71391	1.50716	3.12769	0.00176188	0.0125279	GABBR2	GABBR2 (gamma-aminobutyric acid type B receptor subunit 2)
54212	175.785	4.71346	1.5676	3.0068	0.0026401	0.0150059	SNTG1	SNTG1 (syntrophin gamma 1)
6774	232.276	4.70991	1.47473	3.19375	0.00140439	0.0113566	STAT3	STAT3 (signal transducer and activator of transcription 3)
9723	260.533	4.70832	1.4817	3.17766	0.0014847	0.0115823	SEMA3E	SEMA3E (semaphorin 3E)
25793	164.313	4.70749	1.55966	3.01829	0.00254208	0.0146655	FBXO7	FBXO7 (F-box protein 7)
54552	183.127	4.70546	1.69998	2.76794	0.00564113	0.0238422	GNL3L	GNL3L (G protein nucleolar 3 like)
83992	275.459	4.70358	1.48551	3.16632	0.00154382	0.0117892	CTTNBP2	CTPS2 (CTP synthase 2)
8540	283.215	4.70311	1.39709	3.36637	0.000761638	0.00977886	AGPS	AGPS (alkylglycerone phosphate synthase)
26049	255.065	4.70213	1.49683	3.14139	0.0016815	0.0122266	FAM169A	FAM169A (family with sequence similarity 169 member A)
57579	185.146	4.70045	1.5653	3.00291	0.0026741	0.0150781	FAM135A	FAM135A (family with sequence similarity 135 member A)
3910	286.377	4.69964	1.47616	3.18369	0.00145412	0.0114477	LAMA4	LAMA4 (laminin subunit alpha 4)
57554	262.92	4.69957	1.50314	3.12651	0.00176897	0.0125387	LRRC7	LRRC7 (leucine rich repeat containing 7)
7405	212.033	4.69932	1.51961	3.09246	0.00198508	0.0130791	UVRAG	UVRAG (UV radiation resistance associated)
23318	244.745	4.6991	1.49961	3.13355	0.00172703	0.0123844	ZCCHC11	Not Found
57118	203.937	4.69903	1.51767	3.09622	0.00196005	0.0130444	CAMK1D	CALU (calumenin)
405	240.604	4.6974	1.49467	3.14278	0.00167354	0.0122213	ARNT	ARMC2 (armadillo repeat containing 2)
729920	285.055	4.69716	1.46762	3.20052	0.00137179	0.0112972	ISPD	Not Found
23035	297.439	4.69697	1.46176	3.21322	0.00131255	0.0111662	PHLPP2	PHLPP2 (PH domain and leucine rich repeat protein phosphatase 2)
2078	233.896	4.69626	1.52091	3.0878	0.00201647	0.0130974	ERG	ERCC6L2 (ERCC excision repair 6 like 2)
22837	253.728	4.6953	1.4909	3.1493	0.00163665	0.0121406	COBLL1	COBL (cordon-bleu WH2 repeat protein)
139231	187.397	4.69388	1.56839	2.99281	0.00276422	0.0153303	FAM199X	FAM199X (family with sequence similarity 199, X-linked)
10765	267.047	4.69374	1.66939	2.81165	0.00492876	0.0219412	KDM5B	KDM5B (lysine demethylase 5B)
93556	213.786	4.69319	1.51667	3.09441	0.00197206	0.0130728	EGFEM1P	EFR3B (EFR3 homolog B)
57211	232.961	4.69209	1.5113	3.10467	0.00190492	0.0129534	ADGRG6	ADGRG6 (adhesion G protein-coupled receptor G6)
4698	171.085	4.692	1.5617	3.00442	0.00266092	0.0150488	NDUFA5	NDUFA5 (NADH:ubiquinone oxidoreductase subunit A5)
4361	194.939	4.69165	1.55829	3.01077	0.00260582	0.0149172	MRE11A	MRE11 (MRE11 homolog, double strand break repair nuclease)
372	164.834	4.69162	1.53951	3.04746	0.00230781	0.0141207	ARCN1	AQP4 (aquaporin 4)
3096	280.656	4.69149	1.48724	3.15449	0.00160777	0.0120748	HIVEP1	HIVEP1 (HIVEP zinc finger 1)
6596	157.616	4.6911	1.59257	2.94562	0.00322309	0.0167606	HLTF	HLTF (helicase like transcription factor)
9771	318.459	4.69025	1.459	3.2147	0.00130579	0.0111662	RAPGEF5	RAPGEF5 (Rap guanine nucleotide exchange factor 5)
3178	200.535	4.6878	1.39565	3.35885	0.000782663	0.00985408	HNRNPA1	HNRNPA1 (heterogeneous nuclear ribonucleoprotein A1)
2137	164.708	4.68506	1.57502	2.97461	0.00293365	0.0158155	EXTL3	EXOC5 (exocyst complex component 5)
50640	178.878	4.68435	1.57273	2.97847	0.00289689	0.015743	PNPLA8	PNPLA8 (patatin like phospholipase domain containing 8)
55607	321.905	4.68366	1.46385	3.19955	0.0013764	0.0112972	PPP1R9A	PPP1R9A (protein phosphatase 1 regulatory subunit 9A)
79971	176.272	4.68362	1.53365	3.05389	0.00225891	0.0139549	WLS	WLS (Wnt ligand secretion mediator)
4281	336.709	4.68345	1.46879	3.18865	0.00142938	0.0113863	MID1	MID1 (midline 1)
24149	286.03	4.68292	1.46654	3.19318	0.00140717	0.0113566	ZNF318	ZNF318 (zinc finger protein 318)
26133	193.659	4.68133	1.51089	3.0984	0.0019457	0.0130219	TRPC4AP	TRPC4AP (transient receptor potential cation channel subfamily C member 4 associated protein)
5146	169.171	4.68128	1.54548	3.02902	0.0024535	0.0144666	PDE6C	PDE6C (phosphodiesterase 6C)
9933	252.306	4.68065	1.49797	3.12467	0.00178004	0.0125908	PUM3	PUM3 (pumilio RNA binding family member 3)
79786	156.797	4.68025	1.58364	2.95538	0.0031228	0.0164365	KLHL36	KLHL36 (kelch like family member 36)
169044	543.881	4.67942	1.42735	3.27839	0.00104402	0.0103726	COL22A1	COIL (coilin)
92140	161.405	4.6786	1.5726	2.97508	0.00292916	0.0158155	MTDH	MTDH (metadherin)
84553	296.702	4.67855	1.47533	3.17119	0.00151815	0.0117068	FAXC	FAXC (failed axon connections homolog, metaxin like GST domain containing)
9846	195.36	4.67798	1.50441	3.10952	0.0018739	0.012851	GAB2	GAB2 (GRB2 associated binding protein 2)
5475	227.235	4.67717	1.63232	2.86535	0.00416547	0.0195809	PPEF1	PPEF1 (protein phosphatase with EF-hand domain 1)
100505881	194.928	4.67693	1.53927	3.0384	0.00237837	0.0142935	MAGI2-AS3	MAGI2-AS3 (MAGI2 antisense RNA 3)
9113	213.988	4.67651	1.50901	3.09907	0.00194132	0.0130219	LATS1	LATS1 (large tumor suppressor kinase 1)
158381	232.974	4.67468	1.48848	3.14057	0.00168619	0.0122475	ATP8B5P	ATP8B2 (ATPase phospholipid transporting 8B2)
89876	188.115	4.67468	1.55384	3.00846	0.00262575	0.014968	MAATS1	Not Found
8565	163.199	4.67358	1.53621	3.04229	0.00234788	0.0142198	YARS	Not Found
5898	213.058	4.67195	1.50918	3.09569	0.00196357	0.013055	RALA	RALA (RAS like proto-oncogene A)
56171	448.512	4.67188	1.4517	3.21821	0.00128994	0.0111284	DNAH7	DNAH5 (dynein axonemal heavy chain 5)
3685	223.689	4.67138	1.53665	3.03998	0.00236593	0.014248	ITGAV	ITGAV (integrin subunit alpha V)
115123	203.373	4.67036	1.52351	3.06553	0.00217287	0.0136333	MARCHF3	MARCHF3 (membrane associated ring-CH-type finger 3)
3454	168.313	4.66898	1.55404	3.00442	0.00266091	0.0150488	IFNAR1	IFNAR1 (interferon alpha and beta receptor subunit 1)
11276	224.765	4.66847	1.50217	3.10782	0.00188475	0.0128731	SYNRG	SYNRG (synergin gamma)
57575	255.099	4.66796	1.48173	3.15034	0.0016308	0.0121368	PCDH10	PCDH10 (protocadherin 10)
9515	346.837	4.6665	1.46769	3.17949	0.00147536	0.0115482	STXBP5L	STXBP5L (syntaxin binding protein 5L)
2157	338.904	4.66548	1.46549	3.18356	0.00145478	0.0114477	F8	EZR (ezrin)
57587	181.961	4.66537	1.52898	3.0513	0.00227853	0.0140305	CFAP97	CFAP69 (cilia and flagella associated protein 69)
11075	155.251	4.66436	1.56206	2.98604	0.00282618	0.0154976	STMN2	STMN2 (stathmin 2)
444	292.189	4.66262	1.45714	3.19985	0.00137498	0.0112972	ASPH	ASH2L (ASH2 like, histone lysine methyltransferase complex subunit)
3938	212.437	4.66171	1.48565	3.13782	0.00170211	0.0122981	LCT	LCT (lactase)
8555	263.534	4.66127	1.51794	3.07079	0.00213494	0.0135207	CDC14B	CD96 (CD96 molecule)
23070	279.681	4.6612	1.46473	3.18229	0.00146116	0.0114532	CMTR1	CLVS2 (clavesin 2)
8439	191.969	4.65979	1.54842	3.00939	0.00261776	0.014958	NSMAF	NSMAF (neutral sphingomyelinase activation associated factor)
5796	351.375	4.65328	1.44483	3.22065	0.00127899	0.0111048	PTPRK	PTPRK (protein tyrosine phosphatase receptor type K)
5869	185.672	4.6529	1.51526	3.07068	0.00213569	0.0135207	RAB5B	RAB5B (RAB5B, member RAS oncogene family)
4810	240.153	4.65229	1.52611	3.04846	0.00230014	0.0141121	NHS	NHS (NHS actin remodeling regulator)
222663	326.099	4.65217	1.47294	3.15843	0.00158619	0.0119584	SCUBE3	SCUBE3 (signal peptide, CUB domain and EGF like domain containing 3)
115	208.903	4.65139	1.51738	3.06542	0.00217366	0.0136333	ADCY9	ADCY9 (adenylate cyclase 9)
80303	254.478	4.65113	1.33431	3.48578	0.000490696	0.00914049	EFHD1	EFHC2 (EF-hand domain containing 2)
57683	270.032	4.65105	1.49169	3.11798	0.00182094	0.0126452	ZDBF2	ZDBF2 (zinc finger DBF-type containing 2)
51326	255.374	4.65039	1.4845	3.13262	0.00173255	0.0123976	ARL17A	ARIH2 (ariadne RBR E3 ubiquitin protein ligase 2)
93627	192.111	4.64913	1.54337	3.01232	0.00259262	0.0148921	TBCK	TBCK (TBC1 domain containing kinase)
81539	307.956	4.64892	1.4562	3.1925	0.00141045	0.0113575	SLC38A1	SLC38A1 (solute carrier family 38 member 1)
171024	319.571	4.64834	1.47605	3.14918	0.00163732	0.0121406	SYNPO2	SYNPO2 (synaptopodin 2)
23348	557.293	4.64788	1.41684	3.28045	0.00103642	0.0103719	DOCK9	DOCK5 (dedicator of cytokinesis 5)
23457	162.665	4.64637	1.52803	3.04076	0.00235985	0.014248	ABCB9	ABCB9 (ATP binding cassette subfamily B member 9)
57448	628.724	4.64569	1.26963	3.65908	0.00025312	0.00782448	BIRC6	BEST3 (bestrophin 3)
1062	229.866	4.64551	1.52508	3.04607	0.00231856	0.014148	CENPE	CEMIP (cell migration inducing hyaluronidase 1)
7456	208.918	4.64463	1.52437	3.04692	0.00231198	0.0141334	WIPF1	WIPF1 (WAS/WASL interacting protein family member 1)
22824	220.182	4.64424	1.53162	3.03224	0.00242746	0.0143964	HSPA4L	HSPA4L (heat shock protein family A (Hsp70) member 4 like)
22849	191.171	4.64342	1.53259	3.02979	0.00244725	0.014463	CPEB3	CORIN (corin, serine peptidase)
129642	158.694	4.64321	1.5696	2.95821	0.0030943	0.0163973	MBOAT2	MBOAT2 (membrane bound O-acyltransferase domain containing 2)
2115	232.663	4.64038	1.51958	3.05374	0.00226011	0.0139549	ETV1	ETS1 (ETS proto-oncogene 1, transcription factor)
9640	198.343	4.64023	1.52255	3.04766	0.00230632	0.0141207	ZNF592	ZNF592 (zinc finger protein 592)
641	194.513	4.63976	1.53135	3.02984	0.00244683	0.014463	BLM	BIRC6 (baculoviral IAP repeat containing 6)
1503	252.641	4.63899	1.48193	3.13038	0.0017458	0.012466	CTPS1	CTNNA2 (catenin alpha 2)
23639	173.843	4.63581	1.52696	3.03597	0.00239763	0.0143176	LRRC6	Not Found
4670	177.407	4.63524	1.70668	2.71594	0.00660876	0.026796	HNRNPM	HNRNPM (heterogeneous nuclear ribonucleoprotein M)
721	215.101	4.63512	1.55713	2.9767	0.00291367	0.015796	C4B	C4A (complement C4A (Rodgers blood group))
57709	210.802	4.63455	1.50115	3.08734	0.00201955	0.0131048	SLC7A14	SLC7A14 (solute carrier family 7 member 14)
6504	223.115	4.63356	1.51101	3.06654	0.00216553	0.0136333	SLAMF1	SLAMF1 (signaling lymphocytic activation molecule family member 1)
6091	348.553	4.63305	1.472	3.14745	0.00164703	0.012146	ROBO1	ROBO1 (roundabout guidance receptor 1)
25769	323.969	4.63189	1.44422	3.2072	0.00134034	0.0112525	SLC24A2	SLC24A2 (solute carrier family 24 member 2)
154141	205.484	4.6315	1.52457	3.0379	0.0023823	0.0143016	MBOAT1	MBOAT1 (membrane bound O-acyltransferase domain containing 1)
253714	369.479	4.63135	1.45501	3.18304	0.00145739	0.0114477	MMS22L	MMS22L (MMS22 like, DNA repair protein)
3840	172.462	4.63101	1.54915	2.98939	0.0027954	0.015402	KPNA4	KPNA4 (karyopherin subunit alpha 4)
133558	294.042	4.6305	1.46279	3.16553	0.001548	0.0118022	MROH2B	MROH2B (maestro heat like repeat family member 2B)
286183	239.059	4.62959	1.51051	3.06492	0.00217728	0.0136433	NKAIN3	NKAIN3 (sodium/potassium transporting ATPase interacting 3)
84302	190.354	4.62879	1.52404	3.03719	0.00238793	0.0143016	TMEM246	Not Found
654466	179.267	4.62848	1.60078	2.89139	0.00383537	0.0185428	FGF7P3	FGF7P3 (fibroblast growth factor 7 pseudogene 3)
2986	224.993	4.6276	1.51532	3.05388	0.00225901	0.0139549	GUCY2F	GUCY2F (guanylate cyclase 2F, retinal)
2140	263.792	4.62639	1.46379	3.16056	0.00157466	0.0118847	EYA3	EXTL3 (exostosin like glycosyltransferase 3)
85458	272.4	4.62526	1.49205	3.09993	0.00193568	0.0129975	DIXDC1	DIP2C (disco interacting protein 2 homolog C)
2033	287.326	4.62495	1.45984	3.16813	0.00153425	0.0117813	EP300	ENPEP (glutamyl aminopeptidase)
3633	246.844	4.62441	1.46796	3.15023	0.00163142	0.0121368	INPP5B	INPP5B (inositol polyphosphate-5-phosphatase B)
11039	307.132	4.62402	1.46984	3.14593	0.00165562	0.0121694	SMA4	Not Found
56919	156.758	4.6233	1.5753	2.93488	0.00333678	0.0170728	DHX33	DHX30 (DExH-box helicase 30)
84312	160.716	4.62302	1.59661	2.89552	0.00378535	0.0184255	BRMS1L	BRIP1 (BRCA1 interacting helicase 1)
4216	264.798	4.62264	1.47348	3.13723	0.0017055	0.0122981	MAP3K4	MAP3K4 (mitogen-activated protein kinase kinase kinase 4)
2934	186.194	4.6226	1.52095	3.03928	0.00237142	0.0142644	GSN	GSN (gelsolin)
29797	223.975	4.6225	1.54304	2.9957	0.00273814	0.0152816	POM121L8P	POM121L8P (POM121 transmembrane nucleoporin like 8, pseudogene)
85407	251.26	4.62155	1.48053	3.12156	0.00179897	0.0126321	NKD1	NKD1 (NKD inhibitor of WNT signaling pathway 1)
4591	159.252	4.62035	1.55735	2.9668	0.0030092	0.0160562	TRIM37	TRIM37 (tripartite motif containing 37)
1791	164.637	4.61928	1.54447	2.99085	0.00278202	0.0153408	DNTT	DNMT3A (DNA methyltransferase 3 alpha)
4147	219.782	4.61846	1.4882	3.10339	0.00191316	0.0129802	MATN2	MATN2 (matrilin 2)
9372	215.767	4.61799	1.52279	3.03258	0.00242476	0.0143964	ZFYVE9	ZFYVE9 (zinc finger FYVE-type containing 9)
94122	272.599	4.61763	1.66759	2.76905	0.00562201	0.0238178	SYTL5	SYTL5 (synaptotagmin like 5)
10050	268.859	4.61722	1.4667	3.14803	0.00164377	0.012146	SLC17A4	SLC17A4 (solute carrier family 17 member 4)
80000	346.924	4.61664	1.4468	3.19093	0.00141816	0.0113814	GREB1L	GREB1L (GREB1 like retinoic acid receptor coactivator)
55435	189.294	4.61648	1.53963	2.99843	0.00271378	0.0152474	AP1AR	AOAH (acyloxyacyl hydrolase)
50617	240.706	4.61501	1.47902	3.12032	0.00180653	0.0126452	ATP6V0A4	Not Found
11231	180.312	4.61347	1.52878	3.01775	0.00254661	0.0146778	SEC63	SEC63 (SEC63 homolog, protein translocation regulator)
57486	217.736	4.61227	1.50417	3.06632	0.00216708	0.0136333	NLN	NLN (neurolysin)
25939	167.898	4.6122	1.54071	2.99355	0.00275754	0.0153058	SAMHD1	SAMHD1 (SAM and HD domain containing deoxynucleoside triphosphate triphosphohydrolase 1)
1016	230.937	4.6121	1.51043	3.0535	0.00226192	0.0139549	CDH18	CDH12 (cadherin 12)
56981	256.055	4.61111	1.48642	3.10216	0.00192117	0.012988	PRDM11	PRDM11 (PR/SET domain 11)
246269	215.343	4.61016	1.52009	3.03283	0.00242271	0.0143964	LACE1	Not Found
60495	222.311	4.60993	1.52356	3.02577	0.00248001	0.0145547	HPSE2	HPSE2 (heparanase 2 (inactive))
137970	274.257	4.60905	1.49166	3.08987	0.00200244	0.0130875	UNC5D	UNC5D (unc-5 netrin receptor D)
9639	251.028	4.60877	1.49386	3.08513	0.00203461	0.0131898	ARHGEF10	ARHGAP6 (Rho GTPase activating protein 6)
117248	246.08	4.60691	1.48096	3.11075	0.00186611	0.0128138	GALNT15	GALNT15 (polypeptide N-acetylgalactosaminyltransferase 15)
123624	282.507	4.60691	1.4904	3.09106	0.0019944	0.0130798	AGBL1	AGBL1 (AGBL carboxypeptidase 1)
10758	196.883	4.60644	1.52153	3.02751	0.00246574	0.0145088	TRAF3IP2	TRAF3IP2 (TRAF3 interacting protein 2)
6272	316.403	4.60174	1.45333	3.16633	0.00154373	0.0117892	SORT1	SORT1 (sortilin 1)
56606	220.374	4.60135	1.48745	3.09345	0.00197844	0.0130728	SLC2A9	SLC2A9 (solute carrier family 2 member 9)
3551	265.933	4.60091	1.64267	2.80087	0.00509646	0.0223549	IKBKB	IKBKB (inhibitor of nuclear factor kappa B kinase subunit beta)
342357	255.421	4.60075	1.48692	3.09414	0.00197383	0.0130728	ZKSCAN2	ZKSCAN2 (zinc finger with KRAB and SCAN domains 2)
94120	155.128	4.60042	1.55884	2.95117	0.00316572	0.0166028	SYTL3	SYTL3 (synaptotagmin like 3)
339327	197.393	4.60039	1.55585	2.95683	0.00310817	0.0164029	ZNF546	ZNF546 (zinc finger protein 546)
8237	176.671	4.59958	1.52725	3.01167	0.00259817	0.0149058	USP11	USP11 (ubiquitin specific peptidase 11)
152992	217.11	4.59932	1.50347	3.05913	0.00221982	0.0137983	TRMT44	TRMT44 (tRNA methyltransferase 44 homolog)
55174	199.22	4.59913	1.50435	3.05721	0.00223408	0.0138579	INTS10	INTS10 (integrator complex subunit 10)
2550	265.862	4.59857	1.48861	3.08916	0.00200721	0.0130875	GABBR1	GABBR1 (gamma-aminobutyric acid type B receptor subunit 1)
60509	210.014	4.59644	1.50736	3.04932	0.00229357	0.0140846	AGBL5	AGBL5 (AGBL carboxypeptidase 5)
23286	256.523	4.5963	1.47876	3.10821	0.00188225	0.0128731	WWC1	WWC1 (WW and C2 domain containing 1)
168507	398.448	4.59568	1.60933	2.85566	0.00429479	0.0199665	PKD1L1	PKD1L1 (polycystin 1 like 1, transient receptor potential channel interacting)
10085	163.884	4.59542	1.57133	2.92454	0.00344963	0.0173638	EDIL3	EDEM3 (ER degradation enhancing alpha-mannosidase like protein 3)
8603	274.174	4.5949	1.47335	3.11867	0.00181668	0.0126452	FAM193A	FAM193A (family with sequence similarity 193 member A)
3778	549.191	4.59482	1.4256	3.22307	0.00126823	0.0110751	KCNMA1	KCNMA1 (potassium calcium-activated channel subfamily M alpha 1)
5865	339.409	4.59454	1.44026	3.19007	0.00142238	0.0113863	RAB3B	RAB3B (RAB3B, member RAS oncogene family)
388677	286.362	4.59327	1.52183	3.01826	0.00254231	0.0146655	NOTCH2NL	Not Found
7415	209.464	4.59224	1.53165	2.99823	0.00271551	0.0152474	VCP	VCP (valosin containing protein)
4619	287.905	4.59196	1.48214	3.0982	0.00194702	0.0130219	MYH1	MYH1 (myosin heavy chain 1)
5519	236.234	4.59195	1.48708	3.0879	0.00201578	0.0130974	PPP2R1B	PPP2R1B (protein phosphatase 2 scaffold subunit Abeta)
57658	179.321	4.59133	1.52951	3.00183	0.00268358	0.0151189	CALCOCO1	CAD (carbamoyl-phosphate synthetase 2, aspartate transcarbamylase, and dihydroorotase)
101867536	260.986	4.59069	1.49566	3.06935	0.00214526	0.0135462	PRNCR1	PRNCR1 (prostate cancer associated non-coding RNA 1)
23530	196.707	4.5902	1.54593	2.96921	0.00298569	0.0159794	NNT	NNT (nicotinamide nucleotide transhydrogenase)
84679	308.312	4.59017	1.45949	3.14505	0.00166056	0.0121923	SLC9A7	SLC9A7 (solute carrier family 9 member A7)
100289017	175.944	4.58996	1.52592	3.00799	0.00262985	0.0149786	MOXD2P	MOXD2P (monooxygenase DBH like 2, pseudogene)
163131	190.928	4.58984	1.51462	3.03036	0.00244265	0.0144611	ZNF780B	ZNF780B (zinc finger protein 780B)
53616	300.951	4.58968	1.47383	3.11412	0.00184495	0.012756	ADAM22	ADAM22 (ADAM metallopeptidase domain 22)
5077	172.821	4.58777	1.55671	2.94709	0.00320785	0.0167199	PAX3	PAX3 (paired box 3)
55014	211.406	4.58682	1.50855	3.04055	0.00236144	0.014248	STX17	STX17 (syntaxin 17)
5046	195.824	4.58559	1.54098	2.97577	0.00292255	0.0158061	PCSK6	PCSK6 (proprotein convertase subtilisin/kexin type 6)
10714	163.682	4.58516	1.55064	2.95695	0.003107	0.0164029	POLD3	POLD3 (DNA polymerase delta 3, accessory subunit)
1879	223.829	4.58461	1.52236	3.01152	0.00259941	0.0149058	EBF1	E2F7 (E2F transcription factor 7)
317649	207.492	4.58369	1.51778	3.01999	0.0025278	0.0146402	EIF4E3	EIF4E2 (eukaryotic translation initiation factor 4E family member 2)
9788	198.874	4.58349	1.5163	3.02282	0.00250429	0.014622	MTSS1	MTSS1 (MTSS I-BAR domain containing 1)
23221	179.962	4.58307	1.54218	2.97181	0.00296045	0.0158966	RHOBTB2	RHOBTB2 (Rho related BTB domain containing 2)
22864	243.259	4.58281	1.47762	3.10148	0.00192554	0.012988	R3HDM2	R3HDM2 (R3H domain containing 2)
9747	297.783	4.58279	1.46944	3.11872	0.00181636	0.0126452	TCAF1	TCAF1 (TRPM8 channel associated factor 1)
1139	190.426	4.58189	1.53424	2.98642	0.00282263	0.0154976	CHRNA7	CHRM3 (cholinergic receptor muscarinic 3)
491	292.084	4.58143	1.48117	3.09311	0.0019807	0.0130728	ATP2B2	ATP2B1 (ATPase plasma membrane Ca2+ transporting 1)
6586	342.057	4.58139	1.46012	3.13768	0.0017029	0.0122981	SLIT3	SLIT3 (slit guidance ligand 3)
8857	288.923	4.58129	1.48618	3.08259	0.00205206	0.0132567	FCGBP	FCGBP (Fc gamma binding protein)
54806	268.127	4.58101	1.48831	3.078	0.00208397	0.013389	AHI1	AHI1 (Abelson helper integration site 1)
144100	349.093	4.57956	1.44403	3.17137	0.00151723	0.0117068	PLEKHA7	PLEKHA7 (pleckstrin homology domain containing A7)
84449	179.292	4.57669	1.54131	2.96936	0.00298421	0.0159794	ZNF333	ZNF333 (zinc finger protein 333)
654463	359.775	4.5757	1.4435	3.16986	0.00152515	0.0117473	FER1L6	FER1L6 (fer-1 like family member 6)
101927147	157.394	4.57387	1.55019	2.95052	0.00317239	0.0166232	#N/A
9897	232.921	4.57361	1.48809	3.07348	0.0021158	0.0135207	KIAA0196	Not Found
6788	392.081	4.57246	1.34427	3.40143	0.00067034	0.00951292	STK3	STK3 (serine/threonine kinase 3)
4907	158.563	4.57119	1.55465	2.94034	0.00327857	0.0169059	NT5E	NT5E (5'-nucleotidase ecto)
2119	157.975	4.5691	1.56502	2.91951	0.00350579	0.0175941	ETV5	ETV3 (ETS variant transcription factor 3)
5789	398.222	4.56886	1.4374	3.17855	0.00148015	0.0115722	PTPRD	PTPRD (protein tyrosine phosphatase receptor type D)
7090	195.239	4.56846	1.52996	2.986	0.00282651	0.0154976	TLE3	TLE3 (TLE family member 3, transcriptional corepressor)
84215	193.564	4.56788	1.55555	2.93651	0.00331927	0.0170119	ZNF541	ZNF541 (zinc finger protein 541)
57531	212.758	4.56686	1.52302	2.99856	0.00271257	0.0152474	HACE1	HACE1 (HECT domain and ankyrin repeat containing E3 ubiquitin protein ligase 1)
9774	394.621	4.56552	1.35116	3.37897	0.000727574	0.00966886	BCLAF1	BCAS3 (BCAS3 microtubule associated cell migration factor)
56169	179.313	4.56504	1.51969	3.00393	0.00266514	0.0150488	GSDMC	GSDMC (gasdermin C)
5550	177.714	4.56467	1.5477	2.94932	0.00318472	0.0166356	PREP	PREP (prolyl endopeptidase)
80036	432.136	4.5622	1.43599	3.17703	0.00148792	0.0115823	TRPM3	TRPM3 (transient receptor potential cation channel subfamily M member 3)
5256	253.812	4.55821	1.47408	3.09224	0.00198655	0.0130791	PHKA2	PHKA2 (phosphorylase kinase regulatory subunit alpha 2)
79974	208.718	4.55776	1.52234	2.99392	0.00275416	0.0152997	CPED1	CPEB4 (cytoplasmic polyadenylation element binding protein 4)
345895	206.649	4.55762	1.52385	2.99086	0.00278196	0.0153408	RSPH4A	RSPH4A (radial spoke head component 4A)
54822	248.141	4.55616	1.48284	3.07259	0.00212209	0.0135207	TRPM7	TRPM7 (transient receptor potential cation channel subfamily M member 7)
55125	347.725	4.55436	1.31354	3.46725	0.000525808	0.00917786	CEP192	CEP162 (centrosomal protein 162)
2887	340.72	4.55315	1.45412	3.13121	0.00174086	0.012444	GRB10	GRB10 (growth factor receptor bound protein 10)
89866	281.897	4.55308	1.45612	3.12685	0.0017669	0.0125387	SEC16B	SEC16B (SEC16 homolog B, endoplasmic reticulum export factor)
115584	164.461	4.5523	1.52964	2.97607	0.00291969	0.0158061	SLC5A11	SLC5A11 (solute carrier family 5 member 11)
79839	175.257	4.55098	1.53375	2.96722	0.00300507	0.0160562	CCDC102B	CCAR2 (cell cycle and apoptosis regulator 2)
257019	253.454	4.55008	1.48145	3.07137	0.00213079	0.0135207	FRMD3	FRMD3 (FERM domain containing 3)
23145	227.275	4.54955	1.52965	2.97423	0.00293723	0.0158155	SSPO	Not Found
3070	158.997	4.54892	1.56972	2.89791	0.00375654	0.0183747	HELLS	HELLS (helicase, lymphoid specific)
8661	398.58	4.54572	1.27732	3.5588	0.000372558	0.00833648	EIF3A	EIF2B5 (eukaryotic translation initiation factor 2B subunit epsilon)
7436	279.293	4.54511	1.46754	3.09709	0.0019543	0.013026	VLDLR	VLDLR (very low density lipoprotein receptor)
54903	203.817	4.5451	1.50425	3.0215	0.00251529	0.014622	MKS1	MKS1 (MKS transition zone complex subunit 1)
91050	186.735	4.54468	1.52463	2.98085	0.00287453	0.0156719	CCDC149	CCDC13 (coiled-coil domain containing 13)
9131	188.858	4.54466	1.54993	2.93218	0.00336596	0.0171291	AIFM1	AIFM1 (apoptosis inducing factor mitochondria associated 1)
22828	250.917	4.5417	1.50361	3.02054	0.00252328	0.0146402	SCAF8	SCAF8 (SR-related CTD associated factor 8)
7745	283.99	4.5409	1.48769	3.05232	0.00227077	0.0139955	ZKSCAN8	ZKSCAN8 (zinc finger with KRAB and SCAN domains 8)
11083	359.895	4.54071	1.46793	3.09328	0.0019796	0.0130728	DIDO1	DIAPH1 (diaphanous related formin 1)
64901	214.233	4.5405	1.51991	2.98735	0.00281406	0.0154796	RANBP17	RANBP17 (RAN binding protein 17)
55553	307.844	4.54019	1.47263	3.08306	0.00204886	0.0132567	SOX6	SOX6 (SRY-box transcription factor 6)
5923	293.079	4.53856	1.46509	3.09779	0.00194967	0.013026	RASGRF1	RASGRF1 (Ras protein specific guanine nucleotide releasing factor 1)
11143	194.381	4.53774	1.5155	2.99423	0.00275143	0.0152997	KAT7	KAT7 (lysine acetyltransferase 7)
57530	236.241	4.5364	1.48766	3.04935	0.00229338	0.0140846	CGN	CGGBP1 (CGG triplet repeat binding protein 1)
1010	212.683	4.53636	1.51672	2.99091	0.00278149	0.0153408	CDH12	CDCP2 (CUB domain containing protein 2)
3746	355.149	4.53622	1.45728	3.11281	0.00185314	0.0127865	KCNC1	KCNC1 (potassium voltage-gated channel subfamily C member 1)
79908	171.633	4.53362	1.53114	2.96094	0.00306701	0.0163003	BTNL8	BTN3A2 (butyrophilin subfamily 3 member A2)
10483	189.657	4.53348	1.51673	2.98899	0.00279904	0.0154095	SEC23B	SEC23B (SEC23 homolog B, COPII coat complex component)
54914	341.552	4.5332	1.45266	3.12061	0.00180475	0.0126452	FOCAD	FOCAD (focadhesin)
92106	491.167	4.52883	1.42231	3.18414	0.00145185	0.0114477	OXNAD1	OXNAD1 (oxidoreductase NAD binding domain containing 1)
23355	284.191	4.52866	1.46077	3.10018	0.00193401	0.0129975	VPS8	VPS8 (VPS8 subunit of CORVET complex)
91966	329.45	4.52792	1.32561	3.41573	0.000636113	0.00951292	CXorf40A	CWC27 (CWC27 spliceosome associated cyclophilin)
27034	198.229	4.52626	1.51151	2.99452	0.00274877	0.0152997	ACAD8	ACAD8 (acyl-CoA dehydrogenase family member 8)
10385	185.548	4.52611	1.51058	2.99628	0.00273295	0.0152816	BTN2A2	BTK (Bruton tyrosine kinase)
6949	307.255	4.52355	1.45154	3.11637	0.0018309	0.0126848	TCOF1	TCOF1 (treacle ribosome biogenesis factor 1)
51455	205.075	4.52314	1.53813	2.94068	0.0032749	0.0169059	REV1	REV1 (REV1 DNA directed polymerase)
5998	414.307	4.52201	1.43538	3.15039	0.00163052	0.0121368	RGS3	RGS3 (regulator of G protein signaling 3)
50650	203.296	4.52135	1.52745	2.96007	0.00307572	0.0163337	ARHGEF3	ARHGEF28 (Rho guanine nucleotide exchange factor 28)
23198	247.799	4.52	1.49295	3.02757	0.00246526	0.0145088	PSME4	PSME4 (proteasome activator subunit 4)
3683	208.532	4.51858	1.4951	3.02225	0.002509	0.014622	ITGAL	ITGAL (integrin subunit alpha L)
84079	203.558	4.51758	1.49669	3.01837	0.00254138	0.0146655	ANKRD27	ANKRD18A (ankyrin repeat domain 18A)
10730	182.759	4.51689	1.51724	2.97704	0.00291047	0.0157914	YME1L1	YME1L1 (YME1 like 1 ATPase)
411	291.084	4.51669	1.45844	3.09693	0.00195535	0.013026	ARSB	ARRDC4 (arrestin domain containing 4)
54828	261.778	4.51559	1.4728	3.06599	0.0021695	0.0136333	BCAS3	BCAS1 (brain enriched myelin associated protein 1)
374650	411.441	4.51536	1.46956	3.07259	0.00212207	0.0135207	GOLGA6L5P	GOLGA6L5P (golgin A6 family like 5, pseudogene)
2113	257.606	4.51518	1.47494	3.06126	0.00220408	0.0137602	ETS1	ESYT3 (extended synaptotagmin 3)
10111	181.133	4.51453	1.53836	2.93464	0.00333936	0.0170728	RAD50	RAD50 (RAD50 double strand break repair protein)
286499	190.955	4.51365	1.53943	2.93203	0.0033675	0.0171291	FAM133A	FAM133A (family with sequence similarity 133 member A)
10020	155.712	4.51287	1.56182	2.88949	0.00385864	0.0185914	GNE	GNE (glucosamine (UDP-N-acetyl)-2-epimerase/N-acetylmannosamine kinase)
4233	261.317	4.51286	1.46525	3.07992	0.00207056	0.0133588	MET	MET (MET proto-oncogene, receptor tyrosine kinase)
3915	274.69	4.51272	1.46929	3.07136	0.00213088	0.0135207	LAMC1	LAMC1 (laminin subunit gamma 1)
23500	228.905	4.5127	1.49876	3.01096	0.0026042	0.0149172	DAAM2	CYP2U1 (cytochrome P450 family 2 subfamily U member 1)
84321	197.757	4.51192	1.52675	2.95524	0.00312428	0.0164365	THOC3	THOC3 (THO complex subunit 3)
7224	188.524	4.51156	1.51719	2.97363	0.00294303	0.0158155	TRPC5	TRPC5 (transient receptor potential cation channel subfamily C member 5)
340533	182.516	4.50845	1.53714	2.93302	0.00335687	0.0171135	KIAA2022	Not Found
23741	367.339	4.50731	1.33072	3.38713	0.000706289	0.00962356	EID1	EHMT1 (euchromatic histone lysine methyltransferase 1)
57698	228.215	4.50706	1.4914	3.02203	0.00251084	0.014622	SHTN1	SHTN1 (shootin 1)
3187	169.144	4.50625	1.55425	2.89931	0.00373991	0.0183332	HNRNPH1	HNRNPH1 (heterogeneous nuclear ribonucleoprotein H1)
3827	167.123	4.50584	1.53637	2.93279	0.00335936	0.0171135	KNG1	KNG1 (kininogen 1)
3745	264.975	4.50548	1.49093	3.02193	0.00251171	0.014622	KCNB1	KCNB1 (potassium voltage-gated channel subfamily B member 1)
5775	251.437	4.50478	1.49037	3.0226	0.00250613	0.014622	PTPN4	PTPN4 (protein tyrosine phosphatase non-receptor type 4)
27436	210.223	4.50364	1.50345	2.99554	0.00273961	0.0152816	EML4	ELOVL5 (ELOVL fatty acid elongase 5)
23225	266.797	4.50352	1.50039	3.00156	0.00268598	0.0151198	NUP210	NUP210 (nucleoporin 210)
84187	300.793	4.50305	1.51084	2.98049	0.00287786	0.0156774	TMEM164	TMEM164 (transmembrane protein 164)
25859	216.735	4.50108	1.49578	3.00917	0.00261959	0.014958	PART1	PART1 (prostate androgen-regulated transcript 1)
5340	172.269	4.49959	1.52891	2.94301	0.00325042	0.016825	PLG	PLG (plasminogen)
79868	314.269	4.49943	1.46141	3.07882	0.00207823	0.0133699	ALG13	ALG13 (ALG13 UDP-N-acetylglucosaminyltransferase subunit)
157697	249.363	4.49906	1.48752	3.02453	0.00249019	0.0145891	ERICH1	ERG (ETS transcription factor ERG)
5905	159.297	4.49786	1.54182	2.91724	0.00353148	0.0176705	RANGAP1	RANGAP1 (Ran GTPase activating protein 1)
1788	208.024	4.49767	1.52164	2.9558	0.00311856	0.016432	DNMT3A	DNM1P41 (dynamin 1 pseudogene 41)
3574	183.375	4.4967	1.56598	2.87149	0.0040854	0.0193391	IL7	IL7 (interleukin 7)
10156	239.517	4.4965	1.50318	2.99132	0.00277778	0.0153408	RASA4	RASA4 (RAS p21 protein activator 4)
22820	159.068	4.49611	1.55641	2.88878	0.00386742	0.0186201	COPG1	COLGALT2 (collagen beta(1-O)galactosyltransferase 2)
4208	224.165	4.49574	1.55351	2.89392	0.00380461	0.0184363	MEF2C	MEF2C (myocyte enhancer factor 2C)
7403	226.409	4.49438	1.50955	2.97729	0.00290807	0.015791	KDM6A	KDM6A (lysine demethylase 6A)
5239	173.815	4.49396	1.55223	2.89517	0.00378957	0.0184255	PGM5	PGM5 (phosphoglucomutase 5)
23301	228.57	4.49385	1.49599	3.00393	0.00266521	0.0150488	EHBP1	EGFR (epidermal growth factor receptor)
9096	218.884	4.49287	1.51033	2.97475	0.00293224	0.0158155	TBX18	TBX18 (T-box transcription factor 18)
84460	259.565	4.49143	1.49	3.01438	0.00257501	0.0148162	ZMAT1	ZMAT1 (zinc finger matrin-type 1)
51429	225.786	4.49131	1.49523	3.00376	0.00266667	0.0150488	SNX9	SNX9 (sorting nexin 9)
11064	310.796	4.4913	1.65675	2.71091	0.00670996	0.0270763	CNTRL	CNTNAP3P2 (CNTNAP3 pseudogene 2)
404744	168.385	4.48975	1.70599	2.63176	0.00849446	0.0325653	NPSR1-AS1	NPSR1-AS1 (NPSR1 antisense RNA 1)
79054	289.455	4.48848	1.46503	3.06374	0.00218589	0.0136846	TRPM8	TRPM8 (transient receptor potential cation channel subfamily M member 8)
55504	220.522	4.48721	1.49336	3.00478	0.00265769	0.0150488	TNFRSF19	TNFRSF19 (TNF receptor superfamily member 19)
783	255.9	4.48699	1.47754	3.0368	0.00239105	0.014306	CACNB2	CACNA2D4 (calcium voltage-gated channel auxiliary subunit alpha2delta 4)
23398	162.036	4.48632	1.56894	2.85946	0.00424357	0.0198325	PPWD1	PPWD1 (peptidylprolyl isomerase domain and WD repeat containing 1)
11160	225.354	4.48616	1.52364	2.94436	0.00323623	0.0167901	ERLIN2	ERICH1 (glutamate rich 1)
4905	191.175	4.48478	1.50208	2.98571	0.00282921	0.0154999	NSF	NSF (N-ethylmaleimide sensitive factor, vesicle fusing ATPase)
55153	170.47	4.48463	1.55255	2.88856	0.00387012	0.0186201	SDAD1	SDAD1 (SDA1 domain containing 1)
204962	225.444	4.48453	1.52487	2.94093	0.00327228	0.0169059	SLC44A5	SLC44A5 (solute carrier family 44 member 5)
720	212.814	4.48359	1.53635	2.91834	0.00351905	0.0176344	C4A	Not Found
9919	213.498	4.48354	1.52321	2.94349	0.00324533	0.0168177	SEC16A	SEC16A (SEC16 homolog A, endoplasmic reticulum export factor)
85460	181.596	4.48325	1.53575	2.91925	0.00350874	0.0175958	ZNF518B	ZNF518B (zinc finger protein 518B)
4289	269.879	4.48165	1.47962	3.02892	0.00245428	0.0144666	MKLN1	MKLN1 (muskelin 1)
8871	273.531	4.48103	1.48198	3.02367	0.00249727	0.0146179	SYNJ2	SYNJ2 (synaptojanin 2)
9348	214.315	4.47957	1.52813	2.93141	0.00337432	0.0171301	NDST3	NDST3 (N-deacetylase and N-sulfotransferase 3)
55892	157.036	4.47946	1.56962	2.85386	0.00431919	0.0200248	MYNN	MYNN (myoneurin)
27145	219.853	4.47887	1.51382	2.95865	0.00308993	0.0163963	FILIP1	FILIP1 (filamin A interacting protein 1)
8495	453.329	4.47831	1.31543	3.40444	0.000662997	0.00951292	PPFIBP2	PPFIBP2 (PPFIA binding protein 2)
5830	192.044	4.47798	1.51419	2.95734	0.00310305	0.0164015	PEX5	PEX5 (peroxisomal biogenesis factor 5)
4967	172.382	4.47771	1.53788	2.91161	0.00359574	0.0178073	OGDH	OGDH (oxoglutarate dehydrogenase)
25902	224.375	4.47748	1.48177	3.0217	0.00251356	0.014622	MTHFD1L	MTHFD1L (methylenetetrahydrofolate dehydrogenase (NADP+ dependent) 1 like)
5271	173.182	4.47734	1.54131	2.90489	0.00367382	0.0181022	SERPINB8	SERPINB8 (serpin family B member 8)
10902	311.512	4.47681	1.44712	3.09359	0.00197751	0.0130728	BRD8	BPTF (bromodomain PHD finger transcription factor)
26207	179.116	4.47641	1.51543	2.9539	0.00313791	0.0164954	PITPNC1	PITPNC1 (phosphatidylinositol transfer protein cytoplasmic 1)
51280	173.194	4.47633	1.52965	2.92637	0.00342942	0.0173188	GOLM1	GOLM1 (golgi membrane protein 1)
196446	240.292	4.47588	1.47749	3.02937	0.00245062	0.0144666	MYRFL	MYRFL (myelin regulatory factor like)
57451	362.671	4.4746	1.43966	3.1081	0.00188291	0.0128731	TENM2	TENM2 (teneurin transmembrane protein 2)
90342	295.133	4.47408	1.5591	2.86966	0.00410915	0.0194098	FER1L5	FER1L5 (fer-1 like family member 5)
25897	155.453	4.47399	1.57365	2.84307	0.00446819	0.0204804	RNF19A	RNF19A (ring finger protein 19A, RBR E3 ubiquitin protein ligase)
79664	225.272	4.47365	1.51055	2.96159	0.00306051	0.0162785	ICE2	ICE2 (interactor of little elongation complex ELL subunit 2)
154664	608.163	4.47352	1.40543	3.18303	0.00145745	0.0114477	ABCA13	ABCA13 (ATP binding cassette subfamily A member 13)
140688	190.796	4.47085	1.54372	2.89616	0.00377759	0.018411	NOL4L	NOL4L (nucleolar protein 4 like)
8876	160.338	4.4704	1.5693	2.84865	0.00439049	0.0202719	VNN1	VNN1 (vanin 1)
348654	183.985	4.46872	1.5322	2.91653	0.00353945	0.0176842	GEN1	GEN1 (GEN1 Holliday junction 5' flap endonuclease)
25849	155.807	4.4674	1.56534	2.85394	0.00431801	0.0200248	PARM1	PARM1 (prostate androgen-regulated mucin-like protein 1)
157855	273.058	4.46677	1.47355	3.03131	0.00243497	0.0144282	KCNU1	KCNU1 (potassium calcium-activated channel subfamily U member 1)
526	213.358	4.46645	1.50688	2.96405	0.0030362	0.016162	ATP6V1B2	ATP6V1A (ATPase H+ transporting V1 subunit A)
80705	220.571	4.46314	1.48442	3.00667	0.00264131	0.0150059	TSGA10	TSGA10 (testis specific 10)
84530	209.028	4.46285	1.51837	2.93923	0.00329026	0.0169251	SRRM4	SRRM4 (serine/arginine repetitive matrix 4)
23511	275.824	4.46262	1.45752	3.0618	0.00220011	0.0137481	NUP188	NUP188 (nucleoporin 188)
1912	348.368	4.46124	1.44632	3.08455	0.00203862	0.0132032	PHC2	PHC2 (polyhomeotic homolog 2)
90523	280.015	4.45923	1.46683	3.04005	0.0023654	0.014248	MLIP	MLIP (muscular LMNA interacting protein)
728780	213.338	4.45921	1.51282	2.94761	0.0032024	0.0167044	ANKDD1B	ANK3 (ankyrin 3)
23657	254.463	4.45885	1.48825	2.99603	0.00273516	0.0152816	SLC7A11	SLC7A11 (solute carrier family 7 member 11)
9785	278.836	4.45853	1.46561	3.04211	0.00234927	0.0142198	DHX38	DHX36 (DEAH-box helicase 36)
253143	311.104	4.45788	1.51801	2.93665	0.00331777	0.0170119	PRR14L	PRR14L (proline rich 14 like)
89869	182.756	4.45774	1.53959	2.89541	0.00378659	0.0184255	PLCZ1	PLCZ1 (phospholipase C zeta 1)
27115	229.992	4.45668	1.51684	2.93814	0.00330192	0.0169616	PDE7B	PDE7B (phosphodiesterase 7B)
775	434.021	4.45653	1.43334	3.1092	0.00187597	0.0128521	CACNA1C	CACNA1B (calcium voltage-gated channel subunit alpha1 B)
902	155.931	4.45535	1.53791	2.89701	0.00376741	0.018411	CCNH	CCNB3 (cyclin B3)
285527	425.233	4.45523	1.42643	3.12334	0.00178812	0.0126268	FRYL	FRYL (FRY like transcription coactivator)
266977	215.23	4.45394	1.49769	2.97388	0.0029406	0.0158155	ADGRF1	ADGRF1 (adhesion G protein-coupled receptor F1)
728741	339.707	4.45301	1.45834	3.05347	0.00226212	0.0139549	NPIPB6	NPIPB6 (nuclear pore complex interacting protein family member B6)
57541	229.777	4.45296	1.48851	2.99156	0.00277559	0.0153408	ZNF398	ZNF398 (zinc finger protein 398)
6196	245.465	4.45283	1.47321	3.02253	0.00250673	0.014622	RPS6KA2	RPS6KA2 (ribosomal protein S6 kinase A2)
285671	158.83	4.45137	1.58326	2.81153	0.00493069	0.0219412	RNF180	RNF180 (ring finger protein 180)
1183	191.042	4.44883	1.54495	2.8796	0.00398178	0.0190308	CLCN4	CKB (creatine kinase B)
7043	172.36	4.44836	1.53127	2.905	0.00367249	0.0181022	TGFB3	TGFB3 (transforming growth factor beta 3)
9470	180.759	4.44707	1.53891	2.88974	0.00385555	0.0185897	EIF4E2	EIF3B (eukaryotic translation initiation factor 3 subunit B)
9172	331.594	4.44606	1.4603	3.04463	0.00232964	0.0141847	MYOM2	MYOM2 (myomesin 2)
8395	204.895	4.4448	1.49809	2.96697	0.00300748	0.0160562	PIP5K1B	PIP5K1B (phosphatidylinositol-4-phosphate 5-kinase type 1 beta)
83988	230.372	4.44428	1.50239	2.95814	0.00309498	0.0163973	NCALD	NCALD (neurocalcin delta)
497634	170.2	4.4438	1.68005	2.64504	0.00816819	0.0316196	LINC00293	LINC00293 (long intergenic non-protein coding RNA 293)
79987	369.709	4.44066	1.44061	3.08249	0.00205278	0.0132567	SVEP1	SVEP1 (sushi, von Willebrand factor type A, EGF and pentraxin domain containing 1)
10207	360.026	4.43974	1.50119	2.95748	0.00310166	0.0164015	PATJ	PATJ (PATJ crumbs cell polarity complex component)
22976	186.489	4.43871	1.52373	2.91306	0.00357909	0.017764	PAXIP1	PAXIP1 (PAX interacting protein 1)
28513	220.641	4.43781	1.4968	2.96485	0.00302827	0.0161452	CDH19	CDH18 (cadherin 18)
83696	266.177	4.43572	1.46887	3.01982	0.00252925	0.0146402	TRAPPC9	TRAPPC9 (trafficking protein particle complex subunit 9)
171017	166.121	4.43541	1.54463	2.8715	0.00408526	0.0193391	ZNF384	ZNF384 (zinc finger protein 384)
1896	208.595	4.43122	1.50058	2.953	0.00314702	0.0165304	EDA	EBF2 (EBF transcription factor 2)
729178	160.046	4.43111	1.54853	2.8615	0.00421636	0.0197514	STXBP5-AS1	STXBP5-AS1 (STXBP5 antisense RNA 1)
26276	176.055	4.42949	1.5167	2.92047	0.003495	0.017566	VPS33B	VPS33B (VPS33B late endosome and lysosome associated)
1606	174.039	4.42919	1.51991	2.91412	0.00356689	0.0177295	DGKA	DEPDC5 (DEP domain containing 5, GATOR1 subcomplex subunit)
25771	168.025	4.42869	1.54555	2.86545	0.00416416	0.0195809	TBC1D22A	TBC1D22A (TBC1 domain family member 22A)
3936	267.038	4.42726	1.46802	3.0158	0.002563	0.0147596	LCP1	LCP1 (lymphocyte cytosolic protein 1)
55249	172.018	4.42723	1.54896	2.85819	0.00426062	0.0198623	YY1AP1	YY1AP1 (YY1 associated protein 1)
2533	216.252	4.42713	1.49112	2.969	0.0029877	0.0159794	FYB	FYB1 (FYN binding protein 1)
115827	170.462	4.42653	1.56449	2.82937	0.00466392	0.0210593	RAB3C	RAB3C (RAB3C, member RAS oncogene family)
26015	196.527	4.42649	1.59533	2.77466	0.00552602	0.0235972	RPAP1	RPAP1 (RNA polymerase II associated protein 1)
27094	170.453	4.42628	1.55663	2.84351	0.00446193	0.0204804	KCNMB3	KCNMB3 (potassium calcium-activated channel subfamily M regulatory beta subunit 3)
6523	250.71	4.42617	1.5377	2.87844	0.00399649	0.0190383	SLC5A1	SLC5A1 (solute carrier family 5 member 1)
5774	275.231	4.42612	1.49062	2.96932	0.00298463	0.0159794	PTPN3	PTPN3 (protein tyrosine phosphatase non-receptor type 3)
6668	228.194	4.4248	1.49263	2.96443	0.0030324	0.0161545	SP2	SP2 (Sp2 transcription factor)
27072	261.952	4.42477	1.66735	2.65377	0.00795984	0.0309906	VPS41	VPS41 (VPS41 subunit of HOPS complex)
1288	397.574	4.42368	1.43727	3.07783	0.00208516	0.013389	COL4A6	COL3A1 (collagen type III alpha 1 chain)
11198	329.598	4.42205	1.30651	3.38464	0.000712724	0.00962356	SUPT16H	SUPT16H (SPT16 homolog, facilitates chromatin remodeling subunit)
283914	157.012	4.42176	1.54621	2.85974	0.00423994	0.0198325	LINC01566	LINC01566 (long intergenic non-protein coding RNA 1566)
55342	254.383	4.42032	1.48139	2.98389	0.00284605	0.0155417	STRBP	STRBP (spermatid perinuclear RNA binding protein)
100101440	211.235	4.42005	1.49828	2.95007	0.00317699	0.0166232	PMS2P7	PMS2P7 (PMS1 homolog 2, mismatch repair system component pseudogene 7)
80314	160.31	4.41989	1.55221	2.84747	0.00440677	0.0203214	EPC1	EPB41L2 (erythrocyte membrane protein band 4.1 like 2)
55159	182.971	4.41906	1.62626	2.71732	0.00658131	0.0267537	RFWD3	RFWD3 (ring finger and WD repeat domain 3)
64282	162.944	4.4189	1.54182	2.86603	0.0041566	0.0195664	PAPD5	Not Found
285966	227.39	4.4187	1.67589	2.63663	0.00837348	0.0322663	TCAF2	TCAF2 (TRPM8 channel associated factor 2)
4043	167.728	4.41866	1.53793	2.87312	0.00406434	0.0192799	LRPAP1	LRPAP1 (LDL receptor related protein associated protein 1)
50940	268.898	4.41866	1.46826	3.00946	0.00261712	0.014958	PDE11A	PDE11A (phosphodiesterase 11A)
54431	201.697	4.41785	1.52614	2.89478	0.00379421	0.0184255	DNAJC10	DNAJB6 (DnaJ heat shock protein family (Hsp40) member B6)
401548	224.313	4.41709	1.48758	2.9693	0.00298476	0.0159794	SNX30	SNX30 (sorting nexin family member 30)
155435	314.675	4.41707	1.47524	2.99413	0.00275229	0.0152997	RBM33	RBM33 (RNA binding motif protein 33)
374378	257.771	4.41675	1.47957	2.98515	0.00283437	0.0155155	GALNT18	GALNT18 (polypeptide N-acetylgalactosaminyltransferase 18)
119587	191.054	4.41641	1.52772	2.89085	0.003842	0.0185429	CPXM2	CPSF2 (cleavage and polyadenylation specific factor 2)
55609	273.637	4.4161	1.30791	3.37647	0.000734237	0.00969176	ZNF280C	ZNF280C (zinc finger protein 280C)
221692	215.794	4.41581	1.50926	2.92581	0.00343556	0.0173188	PHACTR1	PHACTR1 (phosphatase and actin regulator 1)
5929	164.491	4.41553	1.55264	2.84388	0.00445671	0.0204804	RBBP5	RBBP5 (RB binding protein 5, histone lysine methyltransferase complex subunit)
1131	162.973	4.41405	1.55256	2.84308	0.00446793	0.0204804	CHRM3	CHEK1 (checkpoint kinase 1)
159091	183.404	4.41362	1.53305	2.87898	0.00398962	0.0190308	FAM122C	FAM120C (family with sequence similarity 120 member C)
26047	333.877	4.40739	1.44671	3.0465	0.00231525	0.0141406	CNTNAP2	CNTN6 (contactin 6)
84340	172.307	4.4072	1.53756	2.86636	0.0041522	0.0195594	GFM2	GFM2 (GTP dependent ribosome recycling factor mitochondrial 2)
9681	284.425	4.40705	1.45184	3.03549	0.00240146	0.0143176	DEPDC5	DENND5B (DENN domain containing 5B)
127731	294.831	4.40535	1.51302	2.91164	0.00359541	0.0178073	VWA5B1	VWA5B1 (von Willebrand factor A domain containing 5B1)
9711	255.329	4.40498	1.47048	2.99561	0.00273897	0.0152816	RUBCN	RUBCN (rubicon autophagy regulator)
79026	1692.56	4.40373	1.2197	3.6105	0.000305603	0.00815439	AHNAK	AHNAK (AHNAK nucleoprotein)
57728	210.142	4.40131	1.68282	2.61544	0.00891139	0.0337235	WDR19	WDR19 (WD repeat domain 19)
26509	476.105	4.40046	1.4193	3.10044	0.00193231	0.0129975	MYOF	MYOF (myoferlin)
57458	193.904	4.40029	1.51027	2.91357	0.00357325	0.017748	TMCC3	TMCC3 (transmembrane and coiled-coil domain family 3)
653238	162.457	4.3999	1.59197	2.7638	0.00571324	0.0240454	GTF2H2B	GTF2H2B (general transcription factor IIH subunit 2B (pseudogene))
51752	262.244	4.39916	1.46777	2.99719	0.00272485	0.0152623	ERAP1	EPHA7 (EPH receptor A7)
57214	308.385	4.3983	1.4493	3.03478	0.00240712	0.0143261	CEMIP	CELSR1 (cadherin EGF LAG seven-pass G-type receptor 1)
285704	206.486	4.3981	1.50379	2.92468	0.00344807	0.0173638	RGMB	RGMB (repulsive guidance molecule BMP co-receptor b)
11188	189.206	4.39634	1.5351	2.86387	0.00418497	0.0196589	NISCH	NISCH (nischarin)
57464	284.157	4.39625	1.4733	2.98395	0.00284554	0.0155417	STRIP2	STRIP2 (striatin interacting protein 2)
83697	186.734	4.39576	1.51769	2.89634	0.00377546	0.018411	SLC4A9	SLC4A9 (solute carrier family 4 member 9)
166	259.06	4.39397	1.45498	3.01995	0.00252813	0.0146402	AES	Not Found
84874	159.979	4.39364	1.54184	2.84961	0.00437725	0.0202523	ZNF514	ZNF514 (zinc finger protein 514)
549	165.485	4.39298	1.5289	2.87329	0.00406215	0.0192799	AUH	ATXN3 (ataxin 3)
349136	169.693	4.39157	1.552	2.82963	0.00466022	0.0210567	WDR86	WDR86 (WD repeat domain 86)
57688	207.026	4.39119	1.5005	2.92649	0.00342809	0.0173188	ZSWIM6	ZSWIM6 (zinc finger SWIM-type containing 6)
27004	206.565	4.39085	1.57533	2.78727	0.00531547	0.0230019	TCL6	TCL6 (T cell leukemia/lymphoma 6)
84725	276.335	4.39045	1.48455	2.95743	0.00310217	0.0164015	PLEKHA8	PLEKHA8 (pleckstrin homology domain containing A8)
283314	189.951	4.39041	1.51143	2.90482	0.0036747	0.0181022	C1RL-AS1	C1orf35 (chromosome 1 open reading frame 35)
7058	181.826	4.3903	1.54118	2.84866	0.00439036	0.0202719	THBS2	THBS2 (thrombospondin 2)
22992	369.508	4.38971	1.43296	3.06339	0.00218843	0.0136878	KDM2A	KDM2A (lysine demethylase 2A)
80833	187.319	4.38886	1.51714	2.89286	0.00381753	0.0184856	APOL3	APOE (apolipoprotein E)
79960	239.87	4.38836	1.47516	2.97483	0.00293147	0.0158155	JADE1	JADE1 (jade family PHD finger 1)
7375	181.701	4.38832	1.52429	2.87892	0.00399034	0.0190308	USP4	USP4 (ubiquitin specific peptidase 4)
54407	167.276	4.388	1.5519	2.8275	0.00469129	0.0211546	SLC38A2	SLC38A2 (solute carrier family 38 member 2)
83698	293.428	4.38794	1.45623	3.01321	0.00258497	0.0148608	CALN1	CALM3 (calmodulin 3)
23236	277.925	4.38737	1.66604	2.63341	0.00845314	0.0324622	PLCB1	PLCB1 (phospholipase C beta 1)
23216	282.562	4.38364	1.45877	3.00503	0.00265552	0.0150488	TBC1D1	TBC1D1 (TBC1 domain family member 1)
4340	160.218	4.38301	1.71279	2.55898	0.0104978	0.0384144	MOG	MOG (myelin oligodendrocyte glycoprotein)
4897	248.453	4.38171	1.49627	2.92843	0.0034068	0.017264	NRCAM	NRCAM (neuronal cell adhesion molecule)
9869	219.405	4.38017	1.48756	2.94454	0.00323434	0.0167901	SETDB1	SETDB1 (SET domain bifurcated histone lysine methyltransferase 1)
5925	161.824	4.37893	1.5557	2.81477	0.00488115	0.0218167	RB1	RB1 (RB transcriptional corepressor 1)
10149	209.05	4.37501	1.5035	2.90989	0.00361556	0.0178733	ADGRG2	ADGRG2 (adhesion G protein-coupled receptor G2)
8514	172.509	4.37394	1.55997	2.80386	0.0050495	0.0222612	KCNAB2	KCNAB2 (potassium voltage-gated channel subfamily A regulatory beta subunit 2)
23116	185.435	4.37371	1.51464	2.88763	0.00388159	0.018662	FAM179B	Not Found
90102	266.803	4.37222	1.46517	2.98411	0.00284407	0.0155417	PHLDB2	PHLDB2 (pleckstrin homology like domain family B member 2)
206412	173.461	4.37208	1.53127	2.8552	0.00430093	0.0199676	C6orf163	Not Found
401190	177.832	4.37104	1.54683	2.8258	0.00471621	0.0212245	RGS7BP	RGS7BP (regulator of G protein signaling 7 binding protein)
54928	197.978	4.37003	1.5235	2.86842	0.00412525	0.0194595	IMPAD1	Not Found
10345	240.357	4.36988	1.48126	2.9501	0.00317666	0.0166232	TRDN	TRDN (triadin)
127294	239.109	4.36965	1.54761	2.82348	0.0047506	0.0213508	MYOM3	MYOM3 (myomesin 3)
55212	174.097	4.36952	1.54285	2.83211	0.00462415	0.0209217	BBS7	BAZ1B (bromodomain adjacent to zinc finger domain 1B)
79784	176.116	4.36751	1.53652	2.84247	0.00447659	0.0204874	MYH14	MYH14 (myosin heavy chain 14)
55728	200.038	4.36594	1.51823	2.87569	0.00403151	0.0191646	N4BP2	N4BP2 (NEDD4 binding protein 2)
84570	281.944	4.36526	1.47987	2.94975	0.0031803	0.0166277	COL25A1	COL22A1 (collagen type XXII alpha 1 chain)
9851	331.265	4.36523	1.44526	3.02039	0.00252452	0.0146402	KIAA0753	KIAA0753 (KIAA0753)
23024	159.112	4.36503	1.57643	2.76894	0.00562388	0.0238178	PDZRN3	PDZRN3 (PDZ domain containing ring finger 3)
100506457	156.305	4.36079	1.56579	2.78504	0.00535208	0.0230852	MIR3681HG	MIR3681HG (MIR3681 host gene)
9465	160.319	4.35857	1.55334	2.80594	0.00501698	0.0221791	AKAP7	AKAP7 (A-kinase anchoring protein 7)
51317	253.998	4.35732	1.48185	2.94047	0.00327717	0.0169059	PHF21A	PHF21A (PHD finger protein 21A)
4957	218.142	4.357	1.48636	2.93132	0.0033753	0.0171301	ODF2	ODF2 (outer dense fiber of sperm tails 2)
6239	226.051	4.35694	1.50546	2.8941	0.00380251	0.0184363	RREB1	RREB1 (ras responsive element binding protein 1)
9645	407.578	4.35529	1.43076	3.04404	0.00233427	0.0141847	MICAL2	MICAL2 (microtubule associated monooxygenase, calponin and LIM domain containing 2)
4643	303.28	4.35423	1.45238	2.99799	0.00271767	0.0152474	MYO1E	MYO1E (myosin IE)
101929583	293.683	4.35337	1.33488	3.26124	0.00110926	0.0105139	LOC101929583	LOC101929583 (methylenetetrahydrofolate dehydrogenase (NADP+ dependent) 1 like pseudogene)
339965	233.712	4.35333	1.47902	2.94338	0.00324653	0.0168177	CCDC158	CCDC149 (coiled-coil domain containing 149)
84456	202.706	4.35164	1.53079	2.84275	0.00447268	0.0204834	L3MBTL3	L3MBTL3 (L3MBTL histone methyl-lysine binding protein 3)
6744	241.008	4.35158	1.4872	2.92602	0.00343323	0.0173188	SSFA2	Not Found
142685	225.879	4.35071	1.4869	2.92603	0.00343323	0.0173188	ASB15	ASAH2 (N-acylsphingosine amidohydrolase 2)
55755	304.59	4.35053	1.45822	2.98345	0.0028502	0.0155518	CDK5RAP2	CDK16 (cyclin dependent kinase 16)
144108	167.584	4.35021	1.5379	2.82867	0.00467412	0.0210913	SPTY2D1	SPTY2D1 (SPT2 chromatin protein domain containing 1)
134957	194.938	4.34874	1.54516	2.81442	0.00488655	0.0218167	STXBP5	STXBP5 (syntaxin binding protein 5)
85461	300.534	4.34591	1.51991	2.85931	0.00424558	0.0198325	TANC1	TANC1 (tetratricopeptide repeat, ankyrin repeat and coiled-coil containing 1)
643707	284.425	4.34142	1.49755	2.89901	0.00374338	0.0183369	GOLGA6L4	GOLGA6L4 (golgin A6 family like 4)
199899	160.013	4.34091	1.55054	2.79961	0.00511649	0.0224282	LINC00466	LINC00466 (long intergenic non-protein coding RNA 466)
65062	162.905	4.34029	1.54334	2.81227	0.00491925	0.0219192	TMEM237	TMEM237 (transmembrane protein 237)
1479	218.174	4.33989	1.49412	2.90464	0.00367672	0.0181022	CSTF3	CST3 (cystatin C)
4646	230.815	4.33873	1.67605	2.58866	0.00963501	0.0359384	MYO6	MYO6 (myosin VI)
122402	235.52	4.33681	1.47559	2.93904	0.00329231	0.0169251	TDRD9	TDRD9 (tudor domain containing 9)
9187	256.69	4.33464	1.49925	2.89121	0.00383758	0.0185428	SLC24A1	SLC24A1 (solute carrier family 24 member 1)
7145	528.282	4.33392	1.2792	3.38798	0.000704085	0.00962356	TNS1	TNS1 (tensin 1)
2176	193.382	4.33218	1.50839	2.87205	0.00407817	0.0193319	FANCC	FANCC (FA complementation group C)
9468	185.643	4.33207	1.61175	2.68781	0.00719233	0.028628	PCYT1B	PCYT1B (phosphate cytidylyltransferase 1B, choline)
2731	200.255	4.32872	1.51509	2.85708	0.00427562	0.0199185	GLDC	GLDC (glycine decarboxylase)
85397	254.997	4.32803	1.47547	2.93333	0.00335343	0.0171091	RGS8	RGS8 (regulator of G protein signaling 8)
285195	216.348	4.32653	1.49475	2.89449	0.0037978	0.0184297	SLC9A9	SLC9A9 (solute carrier family 9 member A9)
137964	186.722	4.32621	1.51313	2.85911	0.00424835	0.0198325	GPAT4	GPAT4 (glycerol-3-phosphate acyltransferase 4)
54020	216.159	4.32616	1.5089	2.8671	0.00414255	0.0195275	SLC37A1	SLC37A1 (solute carrier family 37 member 1)
254251	182.391	4.32614	1.54796	2.79474	0.00519421	0.0226806	LCORL	LCORL (ligand dependent nuclear receptor corepressor like)
3275	205.437	4.32511	1.52648	2.83339	0.0046057	0.0208662	PRMT2	PRMT2 (protein arginine methyltransferase 2)
8714	172.541	4.32462	1.52735	2.83146	0.00463361	0.0209505	ABCC3	ABCC3 (ATP binding cassette subfamily C member 3)
4212	157.809	4.32445	1.5636	2.7657	0.00568009	0.0239507	MEIS2	MEIS2 (Meis homeobox 2)
23322	237.215	4.32383	1.49059	2.90076	0.00372264	0.0182676	RPGRIP1L	RPGRIP1L (RPGRIP1 like)
286	284.552	4.322	1.46671	2.94674	0.00321145	0.0167258	ANK1	AMY1A (amylase alpha 1A)
23353	194.558	4.32109	1.52109	2.84079	0.00450014	0.0205375	SUN1	SUN1 (Sad1 and UNC84 domain containing 1)
27	230.611	4.32105	1.48246	2.91478	0.00355935	0.0177295	ABL2	ABL2 (ABL proto-oncogene 2, non-receptor tyrosine kinase)
26249	264.618	4.32019	1.5187	2.84466	0.00444586	0.0204657	KLHL3	KLHL3 (kelch like family member 3)
346007	334.538	4.31869	1.45125	2.97584	0.0029219	0.0158061	EYS	EYA3 (EYA transcriptional coactivator and phosphatase 3)
8454	197.82	4.31679	1.68715	2.55863	0.0105086	0.0384328	CUL1	CTTNBP2 (cortactin binding protein 2)
394	975.552	4.31637	1.32018	3.26953	0.00107728	0.0105139	ARHGAP5	ARHGAP36 (Rho GTPase activating protein 36)
54737	208.649	4.31534	1.3532	3.189	0.00142766	0.0113863	MPHOSPH8	MPHOSPH8 (M-phase phosphoprotein 8)
57488	174.377	4.31505	1.53917	2.80349	0.00505532	0.0222612	ESYT2	ESYT1 (extended synaptotagmin 1)
8826	337.783	4.31389	1.51402	2.84929	0.00438172	0.0202591	IQGAP1	IQGAP1 (IQ motif containing GTPase activating protein 1)
100996415	442.761	4.31368	1.43911	2.99746	0.00272237	0.0152611	LOC100996415	Not Found
9459	206.244	4.31356	1.51997	2.83793	0.00454073	0.0206701	ARHGEF6	ARHGEF5 (Rho guanine nucleotide exchange factor 5)
9871	222.622	4.31217	1.48662	2.90066	0.00372383	0.0182676	SEC24D	SEC24D (SEC24 homolog D, COPII coat complex component)
80216	187.446	4.31198	1.52136	2.8343	0.00459259	0.0208208	ALPK1	ALPK1 (alpha kinase 1)
9110	162.338	4.30967	1.55702	2.76789	0.00564204	0.0238422	MTMR4	MTMR4 (myotubularin related protein 4)
4122	189.477	4.30892	1.51977	2.83524	0.00457914	0.0208017	MAN2A2	MAN2A2 (mannosidase alpha class 2A member 2)
6745	182.574	4.30624	1.53628	2.80304	0.00506238	0.0222746	SSR1	SSR1 (signal sequence receptor subunit 1)
95681	258.439	4.30465	1.47667	2.9151	0.00355574	0.0177295	CEP41	CEP192 (centrosomal protein 192)
9693	265.277	4.3037	1.47679	2.91422	0.00356575	0.0177295	RAPGEF2	RAPGEF2 (Rap guanine nucleotide exchange factor 2)
400550	158.5	4.30345	1.56075	2.7573	0.00582803	0.0244294	FENDRR	FENDRR (FOXF1 adjacent non-coding developmental regulatory RNA)
389762	178.852	4.30298	1.53133	2.80996	0.00495473	0.0219969	SPATA31D3	SPATA31D3 (SPATA31 subfamily D member 3)
4035	311.363	4.30265	1.44691	2.97369	0.0029424	0.0158155	LRP1	LRP1 (LDL receptor related protein 1)
647042	286.686	4.30145	1.49905	2.86945	0.00411184	0.0194098	GOLGA6L10	GOLGA6L10 (golgin A6 family like 10)
202333	295.71	4.30132	1.47708	2.91204	0.00359079	0.0178073	CMYA5	CMTR1 (cap methyltransferase 1)
273	197.141	4.30094	1.52194	2.82596	0.0047139	0.0212245	AMPH	AMOT (angiomotin)
4627	282.283	4.29963	1.46858	2.92774	0.00341431	0.0172891	MYH9	MYH9 (myosin heavy chain 9)
55773	190.5	4.29795	1.52248	2.82299	0.0047578	0.0213526	TBC1D23	TBC1D23 (TBC1 domain family member 23)
125488	253.202	4.29589	1.4731	2.91623	0.00354288	0.0176882	TTC39C	TTC39C (tetratricopeptide repeat domain 39C)
81571	157.9	4.29569	1.52981	2.80798	0.00498534	0.0221073	MIR600HG	MIR600HG (MIR600 host gene)
548313	182.704	4.29507	1.5084	2.84744	0.00440722	0.0203214	SSX4B	SSX4B (SSX family member 4B)
221322	250.186	4.29309	1.47814	2.90439	0.00367973	0.0181038	TBC1D32	TBC1D32 (TBC1 domain family member 32)
22974	254.54	4.29175	1.66892	2.57158	0.0101236	0.0373687	TPX2	TPX2 (TPX2 microtubule nucleation factor)
5251	285.825	4.29115	1.45834	2.94249	0.00325588	0.0168403	PHEX	PHEX (phosphate regulating endopeptidase X-linked)
153328	164.63	4.29078	1.54331	2.78024	0.00543193	0.0232969	SLC25A48	SLC25A48 (solute carrier family 25 member 48)
6759	182.434	4.29048	1.50913	2.84301	0.00446901	0.0204804	SSX4	SSX4 (SSX family member 4)
5311	179.928	4.29045	1.51763	2.82707	0.00469763	0.0211691	PKD2	PKD2 (polycystin 2, transient receptor potential cation channel)
9942	200.542	4.28983	1.50989	2.84116	0.00449493	0.0205375	XYLB	XYLB (xylulokinase)
80258	201.296	4.2875	1.49728	2.86353	0.00418953	0.0196666	EFHC2	EFEMP1 (EGF containing fibulin extracellular matrix protein 1)
4311	211.093	4.28693	1.52533	2.81049	0.00494661	0.0219831	MME	MME (membrane metalloendopeptidase)
5874	169.223	4.28681	1.54583	2.77315	0.00555172	0.0236306	RAB27B	RAB27B (RAB27B, member RAS oncogene family)
100996761	157.065	4.28663	1.55054	2.7646	0.00569935	0.0240159	#N/A
302	184.487	4.28482	1.50674	2.84377	0.00445831	0.0204804	ANXA2	ANTXR1 (ANTXR cell adhesion molecule 1)
440300	279.651	4.2845	1.46024	2.93411	0.00334511	0.0170795	LOC440300	LOC440300 (chondroitin sulfate proteoglycan 4 pseudogene)
8394	210.293	4.28369	1.48737	2.88005	0.00397616	0.0190308	PIP5K1A	PIP5K1A (phosphatidylinositol-4-phosphate 5-kinase type 1 alpha)
6323	227.874	4.28326	1.48758	2.87935	0.00398493	0.0190308	SCN1A	SCN1A (sodium voltage-gated channel alpha subunit 1)
5800	305.204	4.282	1.45328	2.94644	0.00321459	0.0167292	PTPRO	PTPRO (protein tyrosine phosphatase receptor type O)
54677	186.662	4.28192	1.50894	2.8377	0.00454405	0.0206701	CROT	CREM (cAMP responsive element modulator)
57181	214.01	4.28125	1.48405	2.88484	0.00391618	0.0187957	SLC39A10	SLC39A10 (solute carrier family 39 member 10)
340554	196.025	4.28117	1.51647	2.82311	0.00475603	0.0213526	ZC3H12B	ZC3H12B (zinc finger CCCH-type containing 12B)
7874	234.762	4.28076	1.48084	2.89076	0.0038431	0.0185429	USP7	USP7 (ubiquitin specific peptidase 7)
222235	176.282	4.28038	1.52671	2.80366	0.00505262	0.0222612	FBXL13	FBXL13 (F-box and leucine rich repeat protein 13)
817	172.515	4.27931	1.51485	2.82491	0.00472944	0.0212699	CAMK2D	CAMK2A (calcium/calmodulin dependent protein kinase II alpha)
10863	253.644	4.27876	1.4736	2.9036	0.00368897	0.0181361	ADAM28	ADAM28 (ADAM metallopeptidase domain 28)
5244	219.405	4.27494	1.48784	2.87325	0.0040627	0.0192799	ABCB4	ABCB4 (ATP binding cassette subfamily B member 4)
23008	240.728	4.27489	1.67555	2.55134	0.010731	0.039056	KLHDC10	KLHDC10 (kelch domain containing 10)
9678	230.615	4.274	1.49653	2.85594	0.00429097	0.0199625	PHF14	PHF14 (PHD finger protein 14)
9416	240.752	4.2735	1.30789	3.26749	0.00108507	0.0105139	DDX23	DDN (dendrin)
55841	235.878	4.27156	1.4838	2.8788	0.00399193	0.0190308	WWC3	WWC3 (WWC family member 3)
79705	277.567	4.27128	1.47369	2.89835	0.00375126	0.0183621	LRRK1	LRRK1 (leucine rich repeat kinase 1)
7046	211.763	4.26985	1.56305	2.73175	0.00629994	0.0259015	TGFBR1	TGFBR1 (transforming growth factor beta receptor 1)
26011	358.898	4.26859	1.44741	2.94913	0.00318675	0.0166356	TENM4	TENM4 (teneurin transmembrane protein 4)
79747	290.436	4.26744	1.4584	2.92611	0.00343231	0.0173188	ADGB	ADGB (androglobin)
9767	174.726	4.26707	1.52166	2.80422	0.00504383	0.0222541	JADE3	JADE3 (jade family PHD finger 3)
9776	324.681	4.26621	1.30672	3.26481	0.00109537	0.0105139	ATG13	ATAD2B (ATPase family AAA domain containing 2B)
283659	266.093	4.26366	1.46495	2.91046	0.00360902	0.01786	PRTG	PRTG (protogenin)
9682	227.884	4.25984	1.48091	2.87651	0.00402104	0.0191282	KDM4A	KDM4A (lysine demethylase 4A)
9340	189.368	4.25829	1.50853	2.82281	0.00476048	0.0213526	GLP2R	GLP2R (glucagon like peptide 2 receptor)
860	207.101	4.25589	1.51462	2.80987	0.00495622	0.0219969	RUNX2	RUNX2 (RUNX family transcription factor 2)
3141	268.709	4.25514	1.46237	2.90977	0.003617	0.0178733	HLCS	HLCS (holocarboxylase synthetase)
10178	439.652	4.25368	1.42151	2.99236	0.00276827	0.0153402	TENM1	TENM1 (teneurin transmembrane protein 1)
1436	168.525	4.25167	1.53234	2.77463	0.00552639	0.0235972	CSF1R	CSDE1 (cold shock domain containing E1)
23105	201.167	4.25166	1.51139	2.81308	0.0049069	0.0218931	FSTL4	FSTL4 (follistatin like 4)
25878	235.175	4.25036	1.47341	2.88471	0.00391775	0.0187957	MXRA5	MXRA5 (matrix remodeling associated 5)
1390	159.401	4.25025	1.53561	2.76779	0.00564378	0.0238422	CREM	CREBRF (CREB3 regulatory factor)
23516	155.629	4.25003	1.55776	2.72829	0.00636635	0.0261268	SLC39A14	SLC39A14 (solute carrier family 39 member 14)
27255	269.45	4.2493	1.458	2.91448	0.00356281	0.0177295	CNTN6	CNTN5 (contactin 5)
7984	328.208	4.24791	1.44907	2.93147	0.00337363	0.0171301	ARHGEF5	ARHGEF34P (Rho guanine nucleotide exchange factor 34, pseudogene)
100505641	306.584	4.24787	1.34669	3.15431	0.00160879	0.0120748	FGD5-AS1	FGD5-AS1 (FGD5 antisense RNA 1)
196047	305.146	4.24484	1.29296	3.28304	0.00102693	0.0103567	EMX2OS	EML4 (EMAP like 4)
5326	191.777	4.24294	1.52431	2.78352	0.00537723	0.0231505	PLAGL2	PLAGL2 (PLAG1 like zinc finger 2)
54799	195.874	4.24249	1.49502	2.83774	0.00454337	0.0206701	MBTD1	MBTD1 (mbt domain containing 1)
64375	173.603	4.24197	1.55687	2.72468	0.00643632	0.0263384	IKZF4	IKZF4 (IKAROS family zinc finger 4)
4478	158.85	4.24129	1.5319	2.76865	0.00562898	0.0238244	MSN	MSN (moesin)
133619	200.935	4.24091	1.51825	2.79329	0.00521741	0.0227525	PRRC1	PRRC1 (proline rich coiled-coil 1)
22798	206.721	4.23917	1.67904	2.52476	0.0115778	0.0413579	LAMB4	LAMB4 (laminin subunit beta 4)
170690	200.231	4.23819	1.49285	2.83899	0.00452565	0.0206281	ADAMTS16	ADAMTS16 (ADAM metallopeptidase with thrombospondin type 1 motif 16)
26100	158.81	4.2379	1.56071	2.71537	0.00662027	0.0267995	WIPI2	WIPI2 (WD repeat domain, phosphoinositide interacting 2)
3609	173.189	4.23768	1.53119	2.76758	0.00564747	0.0238429	ILF3	ILF3 (interleukin enhancer binding factor 3)
3156	216.932	4.23629	1.48654	2.84976	0.0043752	0.0202523	HMGCR	HMGCR (3-hydroxy-3-methylglutaryl-CoA reductase)
84632	166.482	4.23618	1.55034	2.73241	0.00628722	0.0258649	AFAP1L2	AFAP1L2 (actin filament associated protein 1 like 2)
9958	206.098	4.23604	1.50702	2.81087	0.0049407	0.0219713	USP15	USP15 (ubiquitin specific peptidase 15)
23341	255.633	4.23478	1.31745	3.21438	0.00130727	0.0111662	DNAJC16	DNAJC10 (DnaJ heat shock protein family (Hsp40) member C10)
11119	197.8	4.23419	1.51073	2.80275	0.00506697	0.0222746	BTN3A1	BTN2A2 (butyrophilin subfamily 2 member A2)
55719	195.066	4.23321	1.50911	2.80511	0.00502996	0.0222157	SLF2	SLF2 (SMC5-SMC6 complex localization factor 2)
284403	167.572	4.23293	1.53012	2.76641	0.00566772	0.0239135	WDR62	WDR62 (WD repeat domain 62)
23191	157.573	4.23291	1.55951	2.71426	0.00664241	0.0268424	CYFIP1	CYBB (cytochrome b-245 beta chain)
2895	199.902	4.23161	1.49299	2.83432	0.00459229	0.0208208	GRID2	GRID2 (glutamate ionotropic receptor delta type subunit 2)
4292	175.247	4.22949	1.51818	2.78589	0.00533803	0.0230552	MLH1	MLH1 (mutL homolog 1)
9765	299.424	4.22562	1.32121	3.1983	0.0013824	0.011314	ZFYVE16	ZFYVE16 (zinc finger FYVE-type containing 16)
5422	282.086	4.22537	1.45892	2.89624	0.00377664	0.018411	POLA1	POLA1 (DNA polymerase alpha 1, catalytic subunit)
8914	200.959	4.22529	1.53724	2.74862	0.00598468	0.0248473	TIMELESS	TIMELESS (timeless circadian regulator)
653188	204.91	4.22512	1.49895	2.81871	0.00482172	0.0215986	GUSBP3	GUSBP3 (GUSB pseudogene 3)
8087	238.872	4.22417	1.48962	2.83573	0.00457211	0.0207837	FXR1	FXR1 (FMR1 autosomal homolog 1)
8829	199.581	4.22384	1.51672	2.78485	0.00535522	0.0230852	NRP1	NRP1 (neuropilin 1)
8609	251.898	4.22217	1.48431	2.84454	0.00444762	0.0204657	KLF7	KLF7 (KLF transcription factor 7)
114991	184.286	4.22151	1.51392	2.78846	0.00529597	0.0229617	ZNF618	ZNF618 (zinc finger protein 618)
100101267	208.529	4.22119	1.50909	2.79717	0.00515527	0.0225251	POM121C	POM121C (POM121 transmembrane nucleoporin C)
23	171.739	4.22034	1.53509	2.74925	0.00597318	0.024829	ABCF1	ABCF1 (ATP binding cassette subfamily F member 1)
23127	276.156	4.21943	1.52194	2.7724	0.0055645	0.0236404	COLGALT2	COL9A1 (collagen type IX alpha 1 chain)
388939	177.061	4.21939	1.51538	2.78438	0.00536307	0.0231043	C2orf71	Not Found
10425	268.532	4.21906	1.51813	2.77912	0.00545069	0.0233626	ARIH2	ARID2 (AT-rich interaction domain 2)
55234	211.675	4.218	1.48935	2.83212	0.0046241	0.0209217	SMU1	SMU1 (SMU1 DNA replication regulator and spliceosomal factor)
57585	180.123	4.21792	1.5354	2.74712	0.0060121	0.0249458	CRAMP1	CPXM2 (carboxypeptidase X, M14 family member 2)
104	163.875	4.21747	1.55698	2.70875	0.00675372	0.027188	ADARB1	ADARB1 (adenosine deaminase RNA specific B1)
9832	240.545	4.21557	1.4747	2.85859	0.00425532	0.0198513	JAKMIP2	JAKMIP2 (janus kinase and microtubule interacting protein 2)
170691	192.64	4.21445	1.51803	2.77626	0.0054989	0.0235244	ADAMTS17	ADAMTS17 (ADAM metallopeptidase with thrombospondin type 1 motif 17)
157695	190.094	4.21444	1.5102	2.79065	0.0052602	0.0228653	TDRP	TDRP (testis development related protein)
9862	156.314	4.21381	1.55187	2.7153	0.00662151	0.0267995	MED24	MED24 (mediator complex subunit 24)
728597	160.198	4.21253	1.53504	2.74425	0.00606494	0.0251342	DCDC2C	DCAF11 (DDB1 and CUL4 associated factor 11)
389524	216.421	4.21093	1.6736	2.51609	0.0118664	0.0421216	GTF2IRD2B	GTF2IRD2B (GTF2I repeat domain containing 2B)
9070	176.728	4.20822	1.52626	2.7572	0.00582978	0.0244294	ASH2L	ASH1L (ASH1 like histone lysine methyltransferase)
389741	248.147	4.20166	1.50143	2.79845	0.00513491	0.0224798	GLIDR	GLIDR (glioblastoma down-regulated RNA)
84168	305.764	4.20149	1.31952	3.18411	0.00145202	0.0114477	ANTXR1	ANLN (anillin, actin binding protein)
9749	195.673	4.20015	1.51388	2.77443	0.00552989	0.0235972	PHACTR2	PHACTR2 (phosphatase and actin regulator 2)
2196	482.199	4.19858	1.45462	2.88637	0.00389715	0.0187235	FAT2	FAT2 (FAT atypical cadherin 2)
56624	284.16	4.19844	1.45194	2.89161	0.00383276	0.0185428	ASAH2	ARSB (arylsulfatase B)
9383	554.7	4.19603	1.26648	3.31315	0.00092253	0.0100639	TSIX	TSIX (TSIX transcript, XIST antisense RNA)
10061	179.481	4.19485	1.57366	2.66567	0.00768353	0.0300883	ABCF2	ABCF2 (ATP binding cassette subfamily F member 2)
9855	214.337	4.19476	1.67814	2.49965	0.0124315	0.0437596	FARP2	FARP2 (FERM, ARH/RhoGEF and pleckstrin domain protein 2)
54665	164.276	4.19387	1.55073	2.70445	0.00684179	0.0275097	RSBN1	RSBN1 (round spermatid basic protein 1)
5163	160.844	4.19281	1.5432	2.71696	0.00658849	0.0267608	PDK1	PDK1 (pyruvate dehydrogenase kinase 1)
10243	255.823	4.19254	1.47311	2.84604	0.00442662	0.0203969	GPHN	GPHN (gephyrin)
4624	221.767	4.19089	1.4961	2.80121	0.0050912	0.0223464	MYH6	MYH6 (myosin heavy chain 6)
2495	1415.88	4.18979	1.42779	2.93446	0.00334127	0.0170728	FTH1	FTH1 (ferritin heavy chain 1)
3953	157.454	4.18955	1.54048	2.71965	0.00653511	0.0266274	LEPR	LEPR (leptin receptor)
9414	193.047	4.18891	1.69151	2.47643	0.0132704	0.0462069	TJP2	TJP2 (tight junction protein 2)
9615	199.579	4.18721	1.50768	2.77726	0.00548191	0.0234666	GDA	GDA (guanine deaminase)
728888	305.892	4.18678	1.47328	2.8418	0.00448599	0.0205165	NPIPB11	NPIPB11 (nuclear pore complex interacting protein family member B11)
65981	223.306	4.18603	1.35108	3.09827	0.00194652	0.0130219	CAPRIN2	CAPN8 (calpain 8)
79682	159.303	4.18584	1.54434	2.71044	0.00671945	0.0270855	CENPU	CENPE (centromere protein E)
102724631	217.316	4.18432	1.50107	2.78756	0.00531059	0.0229955	POTEB3	POTEB3 (POTE ankyrin domain family member B3)
10320	191.81	4.18164	1.51903	2.75283	0.00590825	0.0246208	IKZF1	IKZF1 (IKAROS family zinc finger 1)
48	222.947	4.18136	1.49192	2.80266	0.00506825	0.0222746	ACO1	ACO1 (aconitase 1)
1807	159.669	4.181	1.55828	2.68309	0.00729459	0.0289002	DPYS	DPYD (dihydropyrimidine dehydrogenase)
3340	182.123	4.17989	1.52039	2.74923	0.00597354	0.024829	NDST1	NDST1 (N-deacetylase and N-sulfotransferase 1)
81792	365.717	4.17686	1.50821	2.76942	0.00561565	0.0238178	ADAMTS12	ADAMTS12 (ADAM metallopeptidase with thrombospondin type 1 motif 12)
153222	192.113	4.1768	1.49757	2.78905	0.00528624	0.0229342	CREBRF	CREBBP (CREB binding protein)
81552	166.928	4.17646	1.53286	2.72463	0.00643741	0.0263384	VOPP1	VOPP1 (VOPP1 WW domain binding protein)
29958	225.265	4.17497	1.60135	2.60717	0.00912951	0.0343373	DMGDH	DMD (dystrophin)
728377	220.202	4.17368	1.50617	2.77106	0.00558744	0.0237229	ARHGEF34P	ARHGEF3 (Rho guanine nucleotide exchange factor 3)
23544	217.759	4.17139	1.49688	2.78671	0.00532454	0.0230264	SEZ6L	SEZ6L (seizure related 6 homolog like)
132320	227.594	4.17124	1.49448	2.79109	0.00525307	0.0228653	SCLT1	SCLT1 (sodium channel and clathrin linker 1)
3937	186.026	4.17088	1.61418	2.58389	0.00976923	0.0363387	LCP2	LCP2 (lymphocyte cytosolic protein 2)
11043	265.566	4.17062	1.66444	2.50571	0.0122204	0.0431326	MID2	MID2 (midline 2)
153830	160.792	4.16833	1.54234	2.7026	0.00687991	0.0275809	RNF145	RNF145 (ring finger protein 145)
6322	173.85	4.16828	1.53463	2.71616	0.00660448	0.0267947	SCML1	SCML1 (Scm polycomb group protein like 1)
6581	217.741	4.16703	1.4803	2.81499	0.00487783	0.0218167	SLC22A3	SLC22A3 (solute carrier family 22 member 3)
123355	174.09	4.16662	1.70003	2.45091	0.0142496	0.049085	LRRC28	LRRC28 (leucine rich repeat containing 28)
8218	187.491	4.16294	1.51069	2.75566	0.00585739	0.0244843	CLTCL1	CLSPN (claspin)
91074	219.297	4.15984	1.63148	2.54973	0.0107807	0.0391734	ANKRD30A	ANKRD27 (ankyrin repeat domain 27)
143098	217.96	4.15966	1.49497	2.78245	0.00539506	0.0231977	MPP7	MPP7 (MAGUK p55 scaffold protein 7)
54477	181.819	4.15815	1.69009	2.46031	0.0138818	0.0480634	PLEKHA5	PLEKHA5 (pleckstrin homology domain containing A5)
54454	325.601	4.15771	1.45617	2.85523	0.00430061	0.0199676	ATAD2B	ASXL2 (ASXL transcriptional regulator 2)
5339	805.81	4.15465	1.25868	3.30081	0.000964076	0.0101191	PLEC	PLEC (plectin)
57102	204.736	4.15408	1.68368	2.46726	0.0136151	0.0472126	C12orf4	C10orf90 (chromosome 10 open reading frame 90)
23291	195.729	4.15354	1.49727	2.77409	0.00553571	0.0236072	FBXW11	FBXW11 (F-box and WD repeat domain containing 11)
26084	179.985	4.15292	1.5078	2.75428	0.00588208	0.0245518	ARHGEF26	ARHGEF12 (Rho guanine nucleotide exchange factor 12)
79158	164.688	4.15237	1.53785	2.70011	0.00693162	0.0277063	GNPTAB	GNPTAB (N-acetylglucosamine-1-phosphate transferase subunits alpha and beta)
27130	263.791	4.15189	1.4615	2.84085	0.0044994	0.0205375	INVS	INVS (inversin)
101927280	163.487	4.14561	1.53906	2.69359	0.00706866	0.0282025	HRAT56	Not Found
66036	185.53	4.14191	1.51831	2.72798	0.00637228	0.0261352	MTMR9	MTMR9 (myotubularin related protein 9)
3914	178.156	4.13811	1.52209	2.71871	0.00655379	0.0266767	LAMB3	LAMB3 (laminin subunit beta 3)
9843	233.657	4.13537	1.56576	2.64112	0.00826318	0.0318777	HEPH	HEPH (hephaestin)
2649	202.055	4.13424	1.49901	2.75797	0.00581613	0.0244176	NR6A1	NR6A1 (nuclear receptor subfamily 6 group A member 1)
10973	227.071	4.13171	1.48046	2.79082	0.00525749	0.0228653	ASCC3	ASB15 (ankyrin repeat and SOCS box containing 15)
1152	411.893	4.1296	1.42583	2.89628	0.00377621	0.018411	CKB	CKAP2L (cytoskeleton associated protein 2 like)
164395	230.77	4.12771	1.54102	2.67856	0.00739403	0.0292257	TTLL9	TTLL9 (tubulin tyrosine ligase like 9)
54443	174.833	4.1274	1.51511	2.72416	0.00644656	0.026354	ANLN	ANKS1A (ankyrin repeat and sterile alpha motif domain containing 1A)
55756	198.258	4.12681	1.4984	2.75415	0.00588443	0.0245518	INTS9	INTS9 (integrator complex subunit 9)
55334	201.539	4.12667	1.62458	2.54015	0.0110806	0.0399409	SLC39A9	SLC39A9 (solute carrier family 39 member 9)
9332	265.139	4.12452	1.46641	2.81267	0.00491325	0.0219069	CD163	CCNT1 (cyclin T1)
54970	233.868	4.1243	1.47353	2.79893	0.00512727	0.0224609	TTC12	TTC12 (tetratricopeptide repeat domain 12)
144455	236.596	4.12097	1.48468	2.77565	0.00550909	0.0235531	E2F7	DZIP1 (DAZ interacting zinc finger protein 1)
23302	254.116	4.11996	1.48046	2.78289	0.00538763	0.0231805	WSCD1	WSCD1 (WSC domain containing 1)
256987	195.815	4.11975	1.50249	2.74196	0.00610747	0.0252265	SERINC5	SERINC5 (serine incorporator 5)
51574	174.408	4.1178	1.53918	2.67531	0.00746591	0.0293894	LARP7	LARP7 (La ribonucleoprotein 7, transcriptional regulator)
2744	159.508	4.11368	1.54669	2.65967	0.00782174	0.0305057	GLS	GLS (glutaminase)
2762	163.831	4.10923	1.53446	2.67797	0.0074069	0.0292552	GMDS	GMDS (GDP-mannose 4,6-dehydratase)
9175	244.457	4.10908	1.53521	2.67656	0.00743813	0.0293313	MAP3K13	MAP3K13 (mitogen-activated protein kinase kinase kinase 13)
374819	311.839	4.10901	1.46419	2.80632	0.00501102	0.0221673	LRRC37A3	LRRC37A3 (leucine rich repeat containing 37 member A3)
57631	186.858	4.10835	1.50563	2.72866	0.0063592	0.0261133	LRCH2	LRCH2 (leucine rich repeats and calponin homology domain containing 2)
9733	221.298	4.10649	1.48907	2.75776	0.00581988	0.0244182	SART3	SART3 (spliceosome associated factor 3, U4/U6 recycling protein)
55422	194.025	4.10615	1.50548	2.72746	0.00638238	0.0261608	ZNF331	ZNF331 (zinc finger protein 331)
440295	263.53	4.10548	1.47146	2.79007	0.00526968	0.0228918	GOLGA6L9	GOLGA6L9 (golgin A6 family like 9)
81796	166.643	4.10475	1.52896	2.68466	0.00726031	0.0287982	SLCO5A1	SLCO5A1 (solute carrier organic anion transporter family member 5A1)
8760	275.893	4.10385	1.2982	3.16118	0.00157129	0.0118847	CDS2	CDR1 (cerebellar degeneration related 1)
79710	165.889	4.10345	1.54107	2.66273	0.00775084	0.0302798	MORC4	MORC4 (MORC family CW-type zinc finger 4)
10015	170.424	4.10264	1.52586	2.68873	0.00717245	0.0285672	PDCD6IP	PDCD6IP (programmed cell death 6 interacting protein)
5593	266.277	4.10142	1.46954	2.79096	0.00525518	0.0228653	PRKG2	PRKG2 (protein kinase cGMP-dependent 2)
861	196.785	4.10006	1.5089	2.71726	0.00658248	0.0267537	RUNX1	RUNX1 (RUNX family transcription factor 1)
7148	207.797	4.09903	1.49499	2.74184	0.00610962	0.0252265	TNXB	TNXB (tenascin XB)
239	157.603	4.09769	1.53221	2.67436	0.00748715	0.0294387	ALOX12	ALOX12 (arachidonate 12-lipoxygenase, 12S type)
253650	187.465	4.09476	1.5711	2.6063	0.00915267	0.0344053	ANKRD18A	ANKRD17 (ankyrin repeat domain 17)
256076	389.391	4.09461	1.5043	2.72194	0.00649008	0.0264892	COL6A5	COL4A6 (collagen type IV alpha 6 chain)
5742	184.99	4.09421	1.59023	2.5746	0.0100355	0.0371249	PTGS1	PTGS1 (prostaglandin-endoperoxide synthase 1)
2185	237.18	4.09365	1.48685	2.75324	0.00590084	0.024605	PTK2B	PTK2B (protein tyrosine kinase 2 beta)
2218	237.128	4.09302	1.47807	2.76917	0.00561999	0.0238178	FKTN	FKTN (fukutin)
55345	212.623	4.09285	1.48587	2.75452	0.00587786	0.0245518	ZGRF1	ZGRF1 (zinc finger GRF-type containing 1)
57589	255.673	4.09281	1.46888	2.78635	0.00533052	0.0230375	RIC1	RIC1 (RIC1 homolog, RAB6A GEF complex partner 1)
9881	324.219	4.09257	1.46534	2.79292	0.00522344	0.0227641	TRANK1	TRANK1 (tetratricopeptide repeat and ankyrin repeat containing 1)
23114	353.084	4.09235	1.4628	2.79761	0.00514826	0.0225091	NFASC	NFASC (neurofascin)
653075	175.883	4.08771	1.60337	2.54944	0.0107895	0.0391845	GOLGA8T	GOLGA8T (golgin A8 family member T)
113115	178.423	4.08734	1.54039	2.65345	0.00796746	0.0310024	MTFR2	MTFR2 (mitochondrial fission regulator 2)
8879	208.95	4.08403	1.32116	3.09125	0.00199315	0.0130798	SGPL1	SGPL1 (sphingosine-1-phosphate lyase 1)
116840	246.722	4.08076	1.32081	3.0896	0.00200428	0.0130875	CNTROB	CNTRL (centriolin)
728411	246.137	4.0806	1.55608	2.62237	0.00873212	0.0332062	GUSBP1	GUSBP1 (GUSB pseudogene 1)
9875	426.291	4.08056	1.25393	3.25421	0.00113707	0.0106679	URB1	URB1 (URB1 ribosome biogenesis homolog)
57678	251.7	4.0778	1.46636	2.78091	0.0054207	0.0232931	GPAM	GPAM (glycerol-3-phosphate acyltransferase, mitochondrial)
23325	179.432	4.07762	1.51648	2.68887	0.00716946	0.0285672	KIAA1033	Not Found
79813	235.836	4.0776	1.48238	2.75072	0.00594642	0.0247493	EHMT1	EHBP1 (EH domain binding protein 1)
4128	182.905	4.07274	1.52046	2.67863	0.00739244	0.0292257	MAOA	MAOA (monoamine oxidase A)
23274	222.051	4.07141	1.49934	2.71547	0.00661822	0.0267995	CLEC16A	CLDND1 (claudin domain containing 1)
105374693	177.723	4.07101	1.52148	2.67569	0.00745757	0.0293737	LOC105374693	Not Found
9455	174.278	4.06991	1.52194	2.67415	0.00749179	0.0294398	HOMER2	HOMER2 (homer scaffold protein 2)
9354	264.807	4.06817	1.46438	2.77809	0.00546792	0.0234216	UBE4A	UBE4A (ubiquitination factor E4A)
9900	166.061	4.06703	1.55433	2.61658	0.00888163	0.0336297	SV2A	SV2A (synaptic vesicle glycoprotein 2A)
55796	188.108	4.06696	1.51944	2.67662	0.00743686	0.0293313	MBNL3	MBNL3 (muscleblind like splicing regulator 3)
22832	254.549	4.06572	1.4663	2.77277	0.00555817	0.0236404	CEP162	CEP112 (centrosomal protein 112)
283284	202.779	4.06532	1.53386	2.65038	0.00804002	0.0311949	IGSF22	IGSF22 (immunoglobulin superfamily member 22)
55869	178.938	4.06517	1.51572	2.68201	0.00731811	0.0289765	HDAC8	HDAC8 (histone deacetylase 8)
9209	254.679	4.06507	1.57676	2.57811	0.00993428	0.0368108	LRRFIP2	LRRFIP2 (LRR binding FLII interacting protein 2)
55591	205.969	4.05858	1.58212	2.56528	0.0103093	0.0378754	VEZT	VEZT (vezatin, adherens junctions transmembrane protein)
167838	179.583	4.0548	1.51922	2.66901	0.00760748	0.029825	TXLNB	TXLNB (taxilin beta)
353116	188.115	4.05442	1.3356	3.03565	0.00240015	0.0143176	RILPL1	RILPL1 (Rab interacting lysosomal protein like 1)
284323	205.51	4.05135	1.50417	2.69341	0.00707256	0.0282025	ZNF780A	ZNF780A (zinc finger protein 780A)
54908	173.92	4.05091	1.54285	2.62559	0.00864982	0.033011	SPDL1	SPDL1 (spindle apparatus coiled-coil protein 1)
92255	158.636	4.05028	1.56155	2.59375	0.00949352	0.0355284	LMBRD2	LMBRD2 (LMBR1 domain containing 2)
219285	179.134	4.04934	1.52763	2.65073	0.00803174	0.0311819	SAMD9L	SAMD9L (sterile alpha motif domain containing 9 like)
8837	182.969	4.04901	1.51205	2.67783	0.00741016	0.0292552	CFLAR	CFAP97 (cilia and flagella associated protein 97)
1825	165.966	4.0472	1.54179	2.625	0.0086649	0.0330126	DSC3	DSC2 (desmocollin 2)
26031	248.224	4.04656	1.46823	2.75609	0.00584973	0.0244826	OSBPL3	OSBPL3 (oxysterol binding protein like 3)
642643	159.785	4.04613	1.61344	2.50776	0.0121498	0.04299	LOC642643	Not Found
642846	173.318	4.04157	1.5392	2.62576	0.00864551	0.033011	LOC642846	LOC642846 (DEAD/H (Asp-Glu-Ala-Asp/His) box polypeptide 11-like)
90627	257.593	4.04087	1.48637	2.71861	0.00655564	0.0266767	STARD13	STARD13 (StAR related lipid transfer domain containing 13)
29959	192.742	4.04046	1.53153	2.63818	0.00833522	0.0321372	NRBP1	NRBP1 (nuclear receptor binding protein 1)
9620	238.208	4.04032	1.48232	2.72567	0.00641714	0.0262873	CELSR1	CECR2 (CECR2 histone acetyl-lysine reader)
401124	232.354	4.0399	1.47481	2.73927	0.00615749	0.0253776	DTHD1	DSP (desmoplakin)
401207	181.07	4.03966	1.54322	2.61768	0.00885308	0.0335781	C5orf63	Not Found
835	156.828	4.03849	1.54719	2.61021	0.00904873	0.0341285	CASP2	CASK (calcium/calmodulin dependent serine protein kinase)
1729	365.923	4.03705	1.28684	3.13717	0.0017059	0.0122981	DIAPH1	DHX38 (DEAH-box helicase 38)
339766	244.388	4.0369	1.48787	2.71321	0.00666348	0.0269049	MROH2A	MROH2A (maestro heat like repeat family member 2A)
30011	242.308	4.03584	1.50276	2.68561	0.00723969	0.0287333	SH3KBP1	SH3KBP1 (SH3 domain containing kinase binding protein 1)
3084	197.55	4.03427	1.52135	2.65178	0.00800691	0.0311344	NRG1	NRG1 (neuregulin 1)
84172	217.203	4.03393	1.48211	2.72174	0.00649386	0.0264892	POLR1B	POLR1B (RNA polymerase I subunit B)
3603	265.729	4.03244	1.47056	2.7421	0.00610474	0.0252265	IL16	IL16 (interleukin 16)
695	159.045	4.03149	1.53745	2.62219	0.00873661	0.0332062	BTK	BRWD3 (bromodomain and WD repeat domain containing 3)
54502	161.77	4.03097	1.54572	2.60783	0.00911175	0.0342896	RBM47	RBM47 (RNA binding motif protein 47)
5601	162.404	4.03015	1.53542	2.62479	0.00867029	0.0330146	MAPK9	MAPK9 (mitogen-activated protein kinase 9)
9792	159.242	4.02977	1.53268	2.62924	0.0085577	0.0327891	SERTAD2	SERTAD2 (SERTA domain containing 2)
729262	254.115	4.02973	1.47669	2.7289	0.00635464	0.0261105	NUTM2B	NUTM2B (NUT family member 2B)
3702	202.547	4.02885	1.49193	2.70044	0.00692485	0.0277063	ITK	ITK (IL2 inducible T cell kinase)
64641	157.958	4.02724	1.53838	2.61784	0.00884879	0.0335781	EBF2	EBF1 (EBF transcription factor 1)
221391	318.106	4.02697	1.49884	2.68672	0.00721567	0.0286548	OPN5	OPN5 (opsin 5)
8913	200.607	4.02373	1.5142	2.65732	0.00787636	0.030701	CACNA1G	CACNA1C (calcium voltage-gated channel subunit alpha1 C)
286297	177.97	4.02223	1.51741	2.65072	0.00803205	0.0311819	LOC286297	LOC286297 (methylenetetrahydrofolate dehydrogenase (NADP+ dependent) 1 like pseudogene)
79598	175.538	4.02204	1.59376	2.52361	0.0116157	0.0414351	CEP97	CEP85L (centrosomal protein 85 like)
2564	169.151	4.01752	1.52471	2.63494	0.00841515	0.0323715	GABRE	GABRE (gamma-aminobutyric acid type A receptor subunit epsilon)
57198	179.36	4.0175	1.52036	2.64246	0.00823054	0.0318062	ATP8B2	ATP6V1E1 (ATPase H+ transporting V1 subunit E1)
5924	285.928	4.01697	1.56892	2.56035	0.0104567	0.0383054	RASGRF2	RASGRF2 (Ras protein specific guanine nucleotide releasing factor 2)
30832	196.988	4.01326	1.50706	2.66297	0.00774546	0.0302781	ZNF354C	ZNF354C (zinc finger protein 354C)
126206	203.934	4.01316	1.32955	3.01843	0.00254084	0.0146655	NLRP5	NLRP5 (NLR family pyrin domain containing 5)
5356	191.603	4.01232	1.5226	2.63517	0.0084095	0.0323682	PLRG1	PLRG1 (pleiotropic regulator 1)
4775	208.512	4.01197	1.34316	2.98697	0.00281761	0.0154865	NFATC3	NFATC3 (nuclear factor of activated T cells 3)
81887	179.643	4.01159	1.54216	2.60129	0.00928752	0.0348346	LAS1L	LAS1L (LAS1 like ribosome biogenesis factor)
440275	232.851	4.01033	1.4722	2.72403	0.00644903	0.026354	EIF2AK4	EIF2AK1 (eukaryotic translation initiation factor 2 alpha kinase 1)
2028	194.527	4.00949	1.50221	2.66907	0.00760621	0.029825	ENPEP	ENC1 (ectodermal-neural cortex 1)
55351	184.618	4.00717	1.50275	2.66656	0.00766312	0.0300258	STK32B	STK32B (serine/threonine kinase 32B)
343990	170.054	4.00694	1.42749	2.80698	0.00500082	0.0221367	KIAA1211L	Not Found
309	222.066	4.00543	1.516	2.64211	0.0082391	0.0318211	ANXA6	ANXA2 (annexin A2)
374864	211.892	4.00516	1.52504	2.62625	0.00863303	0.0330029	CCDC178	CCDC168 (coiled-coil domain containing 168)
55215	280.23	4.00262	1.45981	2.74187	0.00610897	0.0252265	FANCI	FANCI (FA complementation group I)
3655	252.66	4.00258	1.5328	2.61129	0.00902016	0.0340588	ITGA6	ITGA6 (integrin subunit alpha 6)
84461	158.548	4.00001	1.44238	2.7732	0.00555075	0.0236306	NEURL4	NEURL4 (neuralized E3 ubiquitin protein ligase 4)
203522	173.426	3.99954	1.54302	2.59201	0.00954166	0.035669	INTS6L	INTS6L (integrator complex subunit 6 like)
93973	169.082	3.998	1.52476	2.62205	0.00874028	0.0332062	ACTR8	ACTR8 (actin related protein 8)
10699	217.506	3.99783	1.47906	2.70296	0.00687246	0.0275809	CORIN	COPG2IT1 (COPG2 imprinted transcript 1)
79633	356.754	3.99622	1.44141	2.77244	0.00556379	0.0236404	FAT4	FAT4 (FAT atypical cadherin 4)
867	348.314	3.99619	1.30556	3.06089	0.00220679	0.0137644	CBL	CASP2 (caspase 2)
8701	561.134	3.99256	1.42711	2.79765	0.00514756	0.0225091	DNAH11	DNAH10 (dynein axonemal heavy chain 10)
9271	230.27	3.99097	1.47316	2.70912	0.00674614	0.0271736	PIWIL1	PIWIL1 (piwi like RNA-mediated gene silencing 1)
5793	239.896	3.99038	1.48513	2.68689	0.007212	0.0286548	PTPRG	PTPRG (protein tyrosine phosphatase receptor type G)
6533	190.267	3.98954	1.59098	2.5076	0.0121556	0.04299	SLC6A6	SLC6A6 (solute carrier family 6 member 6)
5364	155.16	3.98794	1.54642	2.57882	0.00991398	0.0367557	PLXNB1	PLXNB1 (plexin B1)
152206	154.691	3.9872	1.53715	2.59389	0.00948959	0.0355284	CCDC13	CCDC113 (coiled-coil domain containing 113)
9758	232.495	3.98713	1.47377	2.70539	0.00682239	0.027448	FRMPD4	FRMPD4 (FERM and PDZ domain containing 4)
158399	355.28	3.98464	1.22297	3.25816	0.00112138	0.0105795	ZNF483	ZNF483 (zinc finger protein 483)
4586	194.06	3.9837	1.53946	2.58772	0.00966122	0.0359964	MUC5AC	MUC5AC (mucin 5AC, oligomeric mucus/gel-forming)
84464	164.375	3.98328	1.53773	2.59036	0.00958749	0.0358007	SLX4	SLX4 (SLX4 structure-specific endonuclease subunit)
58473	789.372	3.9802	1.2453	3.19617	0.00139263	0.0113298	PLEKHB1	PLEKHB1 (pleckstrin homology domain containing B1)
220108	158.914	3.97967	1.54125	2.5821	0.00982013	0.0364678	FAM124A	Not Found
23039	265.638	3.97863	1.47254	2.70189	0.00689459	0.0276234	XPO7	XPO7 (exportin 7)
23139	217.058	3.97758	1.52192	2.61353	0.00896117	0.033855	MAST2	MAST2 (microtubule associated serine/threonine kinase 2)
84668	176.194	3.97738	1.53965	2.5833	0.00978602	0.0363812	FAM126A	FAM124A (family with sequence similarity 124 member A)
774	210.359	3.9758	1.49938	2.65162	0.00801059	0.0311344	CACNA1B	CAB39 (calcium binding protein 39)
60468	231.967	3.97549	1.50106	2.64846	0.00808585	0.0313547	BACH2	BAALC (BAALC binder of MAP3K1 and KLF4)
642402	163.382	3.97536	1.56319	2.54311	0.0109872	0.0396847	GOLGA6L17P	GOLGA6L17P (golgin A6 family like 17, pseudogene)
4133	1685.55	3.97518	1.23886	3.20874	0.0013332	0.0112212	MAP2	MAP2 (microtubule associated protein 2)
6400	167.112	3.97326	1.51953	2.61479	0.00892828	0.0337685	SEL1L	SEL1L (SEL1L adaptor subunit of SYVN1 ubiquitin ligase)
6775	278.961	3.96723	1.5148	2.61898	0.00881927	0.0334875	STAT4	STAT4 (signal transducer and activator of transcription 4)
23460	236.699	3.96605	1.46885	2.70011	0.0069317	0.0277063	ABCA6	ABCA6 (ATP binding cassette subfamily A member 6)
151648	177.986	3.96249	1.53058	2.58889	0.00962871	0.0359348	SGO1	SGO1 (shugoshin 1)
727832	313.796	3.96221	1.55142	2.55392	0.0106517	0.0388513	GOLGA6L6	GOLGA6L6 (golgin A6 family like 6)
83850	227.972	3.96006	1.33941	2.95656	0.00311089	0.0164044	ESYT3	ESYT2 (extended synaptotagmin 2)
4883	229.72	3.9582	1.475	2.68352	0.00728507	0.0288795	NPR3	NPR3 (natriuretic peptide receptor 3)
83889	257.402	3.95787	1.34819	2.93569	0.00332803	0.0170438	WDR87	WDR87 (WD repeat domain 87)
102724843	234.134	3.95762	1.49839	2.64125	0.00825997	0.0318777	LOC102724843	LOC102724843 (uncharacterized LOC102724843)
54602	158.428	3.95618	1.55037	2.55177	0.0107177	0.0390497	NDFIP2	NDFIP2 (Nedd4 family interacting protein 2)
126669	161.629	3.94907	1.53001	2.58107	0.00984956	0.036557	SHE	SHE (Src homology 2 domain containing E)
56154	208.568	3.94851	1.50022	2.63196	0.00848942	0.0325645	TEX15	TEX15 (testis expressed 15, meiosis and synapsis associated)
2312	202.628	3.94678	1.54502	2.55452	0.0106336	0.0388268	FLG	FLG (filaggrin)
26034	283.237	3.94633	1.45941	2.70405	0.00684996	0.0275262	IPCEF1	IPCEF1 (interaction protein for cytohesin exchange factors 1)
23360	240.488	3.94051	1.3416	2.93718	0.00331209	0.0170009	FNBP4	FNBP4 (formin binding protein 4)
11042	208.852	3.93942	1.49623	2.6329	0.00846601	0.0324931	SMA5	Not Found
158763	182.493	3.93658	1.50399	2.61743	0.00885951	0.0335836	ARHGAP36	ARHGAP32 (Rho GTPase activating protein 32)
11259	196.81	3.93605	1.49935	2.62517	0.00866066	0.0330126	FILIP1L	FILIP1L (filamin A interacting protein 1 like)
153768	167.238	3.93226	1.53037	2.56949	0.0101847	0.0375423	PRELID2	PRELID2 (PRELI domain containing 2)
8893	164.984	3.93128	1.53103	2.56774	0.0102363	0.0376612	EIF2B5	EIF2AK4 (eukaryotic translation initiation factor 2 alpha kinase 4)
8242	310.766	3.93049	1.29941	3.02483	0.00248775	0.0145875	KDM5C	KDM5C (lysine demethylase 5C)
10392	171.106	3.93047	1.52501	2.57735	0.00995621	0.0368516	NOD1	NOD1 (nucleotide binding oligomerization domain containing 1)
102724441	231.362	3.92738	1.49725	2.62307	0.00871418	0.033163	#N/A
23071	158.738	3.925	1.54236	2.5448	0.010934	0.0395391	ERP44	ERMN (ermin)
161357	240.106	3.92332	1.53308	2.55912	0.0104939	0.0384144	MDGA2	MDGA2 (MAM domain containing glycosylphosphatidylinositol anchor 2)
341277	183.499	3.92224	1.50656	2.60343	0.0092295	0.0346363	OVCH2	OVCH2 (ovochymase 2)
57606	165.115	3.92183	1.54981	2.53053	0.011389	0.0408781	SLAIN2	SLAIN2 (SLAIN motif family member 2)
51360	156.862	3.92182	1.53428	2.55612	0.0105845	0.0386896	MBTPS2	MBTPS2 (membrane bound transcription factor peptidase, site 2)
11279	165.48	3.9175	1.52211	2.57374	0.0100607	0.0371976	KLF8	KLF8 (KLF transcription factor 8)
9353	250.396	3.91744	1.46162	2.6802	0.00735785	0.0291168	SLIT2	SLIT2 (slit guidance ligand 2)
90381	239.097	3.91657	1.36128	2.87712	0.00401321	0.0191045	TICRR	TICRR (TOPBP1 interacting checkpoint and replication regulator)
9844	342.902	3.91538	1.45701	2.68726	0.00720403	0.0286423	ELMO1	ELK4 (ETS transcription factor ELK4)
9988	210.212	3.91524	1.48925	2.629	0.00856362	0.0327932	DMTF1	DMGDH (dimethylglycine dehydrogenase)
261729	169.145	3.91519	1.5345	2.55145	0.0107277	0.039056	STEAP2	STEAP2 (STEAP2 metalloreductase)
7275	194.183	3.91396	1.56943	2.49387	0.0126357	0.0444092	TUB	TUB (TUB bipartite transcription factor)
9154	182.586	3.91383	1.56198	2.50569	0.0122214	0.0431326	SLC28A1	SLC28A1 (solute carrier family 28 member 1)
5189	173.57	3.91022	1.51689	2.57779	0.00994354	0.0368249	PEX1	PEX1 (peroxisomal biogenesis factor 1)
8972	402.127	3.90897	1.45443	2.68763	0.00719621	0.028628	MGAM	MGAM (maltase-glucoamylase)
6309	273.921	3.90842	1.2717	3.07337	0.00211653	0.0135207	SC5D	SC5D (sterol-C5-desaturase)
131034	176.932	3.9072	1.5108	2.58618	0.00970455	0.036118	CPNE4	CPM (carboxypeptidase M)
257144	175.724	3.89948	1.52025	2.56502	0.0103169	0.0378754	GCSAM	GCSAM (germinal center associated signaling and motility)
65267	237.463	3.89893	1.5435	2.52603	0.0115361	0.0412309	WNK3	WNK3 (WNK lysine deficient protein kinase 3)
100128553	157.235	3.89776	1.53803	2.53426	0.0112684	0.0405529	CTAGE4	CSTF3 (cleavage stimulation factor subunit 3)
54503	182.185	3.89707	1.37191	2.84061	0.00450275	0.0205375	ZDHHC13	ZDHHC13 (zinc finger DHHC-type palmitoyltransferase 13)
55633	186.016	3.89516	1.55411	2.50636	0.0121981	0.0430954	TBC1D22B	TBC1D22B (TBC1 domain family member 22B)
3568	205.053	3.89075	1.32365	2.9394	0.00328845	0.0169251	IL5RA	IL5RA (interleukin 5 receptor subunit alpha)
55904	166.272	3.88953	1.53807	2.52884	0.0114439	0.0409881	KMT2E	KMT2E (lysine methyltransferase 2E (inactive))
100142659	168.26	3.88768	1.52734	2.54539	0.0109156	0.0395361	CTAGE8	CTAGE4 (CTAGE family member 4)
448831	155.834	3.88749	1.53665	2.52984	0.0114114	0.040915	FRG2	FRG2 (FSHD region gene 2)
23386	169.593	3.88711	1.52195	2.55403	0.0106485	0.0388513	NUDCD3	NUDCD3 (NudC domain containing 3)
84135	186.136	3.88428	1.5126	2.56795	0.0102301	0.037659	UTP15	UTP15 (UTP15 small subunit processome component)
10371	259.712	3.88284	1.45781	2.66348	0.00773362	0.0302493	SEMA3A	SEMA3A (semaphorin 3A)
5787	393.724	3.88136	1.27681	3.0399	0.00236658	0.014248	PTPRB	PTPRB (protein tyrosine phosphatase receptor type B)
1780	174.729	3.87976	1.52031	2.55194	0.0107124	0.0390497	DYNC1I1	DUBR (DPPA2 upstream binding RNA)
221981	280.662	3.87762	1.45936	2.65707	0.00788219	0.030706	THSD7A	THSD7A (thrombospondin type 1 domain containing 7A)
10225	230.611	3.87587	1.53665	2.52228	0.0116598	0.0415409	CD96	CD2AP (CD2 associated protein)
2898	205.737	3.87372	1.48938	2.6009	0.00929792	0.0348543	GRIK2	GRIK2 (glutamate ionotropic receptor kainate type subunit 2)
80342	169.593	3.87371	1.53616	2.52168	0.0116796	0.0415898	TRAF3IP3	TRAF3IP3 (TRAF3 interacting protein 3)
10640	223.459	3.87199	1.35842	2.85036	0.00436694	0.0202323	EXOC5	EXD2 (exonuclease 3'-5' domain containing 2)
80169	214.587	3.87096	1.50912	2.56505	0.010316	0.0378754	CTC1	CTAGE8 (CTAGE family member 8)
144453	227.388	3.8664	1.542	2.50739	0.0121626	0.0429922	BEST3	BDP1 (B double prime 1, subunit of RNA polymerase III transcription initiation factor IIIB)
4172	208.286	3.8603	1.52502	2.53132	0.0113636	0.0408086	MCM3	MCM3 (minichromosome maintenance complex component 3)
85495	982.034	3.85951	1.3075	2.95183	0.00315892	0.01658	RPPH1	RPPH1 (ribonuclease P RNA component H1)
1111	169.67	3.85749	1.37055	2.81456	0.0048844	0.0218167	CHEK1	CHD9 (chromodomain helicase DNA binding protein 9)
2982	188.418	3.85697	1.51451	2.54669	0.0108752	0.0394319	GUCY1A3	Not Found
25929	170.027	3.85283	1.5751	2.44608	0.0144417	0.0496073	GEMIN5	GEMIN5 (gem nuclear organelle associated protein 5)
10479	163.151	3.85265	1.52668	2.52355	0.0116178	0.0414351	SLC9A6	SLC9A6 (solute carrier family 9 member A6)
85417	156.16	3.85041	1.5466	2.48959	0.012789	0.0448543	CCNB3	CCDC7 (coiled-coil domain containing 7)
255520	167.485	3.85029	1.52791	2.51997	0.0117365	0.0417484	ELMOD2	ELMO1 (engulfment and cell motility 1)
9282	202.753	3.84906	1.49034	2.58268	0.0098037	0.0364269	MED14	MED14 (mediator complex subunit 14)
1281	205.007	3.84699	1.49568	2.57206	0.0101094	0.0373369	COL3A1	COL28A1 (collagen type XXVIII alpha 1 chain)
10388	232.196	3.84667	1.32882	2.8948	0.00379395	0.0184255	SYCP2	SYCP2 (synaptonemal complex protein 2)
100133220	173.924	3.84298	1.54684	2.4844	0.012977	0.0453489	GOLGA6L3	Not Found
23005	213.815	3.83604	1.51711	2.52852	0.0114546	0.0410045	MAPKBP1	MAPKBP1 (mitogen-activated protein kinase binding protein 1)
116064	165.294	3.8341	1.3655	2.80783	0.00498764	0.0221073	LRRC58	LRRC58 (leucine rich repeat containing 58)
9108	176.908	3.82508	1.51403	2.52643	0.0115229	0.0412056	MTMR7	MTMR7 (myotubularin related protein 7)
7317	172.015	3.82464	1.53397	2.49329	0.0126566	0.0444593	UBA1	UBA1 (ubiquitin like modifier activating enzyme 1)
6773	200.955	3.82298	1.33202	2.87007	0.00410381	0.0193991	STAT2	STAT2 (signal transducer and activator of transcription 2)
54880	156.818	3.8219	1.54483	2.47399	0.0133614	0.0464519	BCOR	BCLAF1 (BCL2 associated transcription factor 1)
5218	185.474	3.81738	1.50127	2.54277	0.0109978	0.0396847	CDK14	CDHR3 (cadherin related family member 3)
57186	431.661	3.81576	1.2546	3.04141	0.00235471	0.01424	RALGAPA2	RALGAPA2 (Ral GTPase activating protein catalytic subunit alpha 2)
55784	378.509	3.81083	1.48115	2.57288	0.0100855	0.037269	MCTP2	MCTP2 (multiple C2 and transmembrane domain containing 2)
26230	275.575	3.81061	1.53548	2.4817	0.0130759	0.0456304	TIAM2	TIAM2 (TIAM Rac1 associated GEF 2)
728392	237.914	3.80995	1.40972	2.70262	0.00687955	0.0275809	LOC728392	LOC728392 (uncharacterized LOC728392)
55277	200.842	3.80917	1.49466	2.54851	0.0108183	0.0392469	FGGY	FGGY (FGGY carbohydrate kinase domain containing)
2346	159.309	3.80752	1.53346	2.48297	0.0130293	0.0455084	FOLH1	FOLH1 (folate hydrolase 1)
2892	184.98	3.80434	1.51457	2.51182	0.0120109	0.0425675	GRIA3	GRIA3 (glutamate ionotropic receptor AMPA type subunit 3)
7567	157.336	3.80276	1.52972	2.48591	0.012922	0.0452271	ZNF19	ZNF19 (zinc finger protein 19)
643201	158.254	3.79731	1.53226	2.47825	0.013203	0.0460199	LOC643201	Not Found
84223	157.316	3.79572	1.53266	2.47655	0.0132658	0.0462069	IQCG	IQCG (IQ motif containing G)
256380	277.558	3.79547	1.48899	2.54903	0.0108024	0.0392102	SCML4	SCML4 (Scm polycomb group protein like 4)
5602	308.406	3.79309	1.29989	2.91801	0.00352277	0.0176399	MAPK10	MAPK10 (mitogen-activated protein kinase 10)
643827	302.178	3.78655	1.4538	2.60459	0.00919839	0.0345387	CNTNAP3P2	CNTNAP2 (contactin associated protein 2)
55218	164.253	3.78652	1.53956	2.45949	0.0139135	0.0481483	EXD2	ETV5 (ETS variant transcription factor 5)
554282	275.601	3.78517	1.4597	2.59311	0.00951119	0.0355748	FAM72C	FAM72C (family with sequence similarity 72 member C)
8720	241.009	3.78443	1.52869	2.4756	0.0133011	0.0462902	MBTPS1	MBTPS1 (membrane bound transcription factor peptidase, site 1)
53405	192.79	3.78266	1.53479	2.46462	0.0137159	0.0475133	CLIC5	CLEC16A (C-type lectin domain containing 16A)
730	188.23	3.77912	1.4996	2.52009	0.0117324	0.0417484	C7	C6orf163 (chromosome 6 open reading frame 163)
1536	189.449	3.76948	1.51895	2.48164	0.0130778	0.0456304	CYBB	Not Found
3752	266.242	3.75564	1.49059	2.51957	0.01175	0.0417743	KCND3	KCND3 (potassium voltage-gated channel subfamily D member 3)
3980	221.362	3.75371	1.52084	2.46819	0.0135799	0.0471147	LIG3	LIG3 (DNA ligase 3)
9883	265.052	3.75052	1.4998	2.50069	0.0123952	0.0436545	POM121	POM121 (POM121 transmembrane nucleoporin)
728734	313.284	3.74868	1.2891	2.90799	0.00363757	0.0179619	NPIPB8	NPIPB8 (nuclear pore complex interacting protein family member B8)
23214	237.869	3.74685	1.50366	2.49182	0.0127092	0.0446209	XPO6	XPO6 (exportin 6)
118611	396.12	3.73928	1.45817	2.56436	0.0103365	0.0379063	C10orf90	Not Found
474170	316.552	3.73674	1.33117	2.80712	0.00499868	0.0221367	LRRC37A2	LRRC37A2 (leucine rich repeat containing 37 member A2)
93589	216.117	3.73658	1.52038	2.45766	0.0139845	0.0483199	CACNA2D4	CACNA2D1 (calcium voltage-gated channel auxiliary subunit alpha2delta 1)
642633	317.441	3.7319	1.45734	2.56076	0.0104444	0.038281	FAM230B	FAM230B (family with sequence similarity 230 member B)
5288	360.197	3.72957	1.26882	2.93941	0.00328839	0.0169251	PIK3C2G	PIK3C2G (phosphatidylinositol-4-phosphate 3-kinase catalytic subunit type 2 gamma)
71	564.316	3.72819	1.36889	2.72351	0.00645927	0.0263799	ACTG1	ACTG1 (actin gamma 1)
3326	578.147	3.72512	1.21509	3.06573	0.00217142	0.0136333	HSP90AB1	HSP90AB1 (heat shock protein 90 alpha family class B member 1)
55288	262.789	3.72147	1.29272	2.87879	0.00399209	0.0190308	RHOT1	RHOT1 (ras homolog family member T1)
728554	186.499	3.72082	1.5085	2.46658	0.0136411	0.0472786	LOC728554	LOC728554 (THO complex 3 pseudogene)
10283	252.601	3.72044	1.50567	2.47095	0.0134756	0.0468249	CWC27	CUL4B (cullin 4B)
223117	184.116	3.71197	1.51603	2.44848	0.0143459	0.0493244	SEMA3D	SEMA3D (semaphorin 3D)
57282	214.719	3.70758	1.49103	2.48659	0.0128975	0.0451646	SLC4A10	SLC4A10 (solute carrier family 4 member 10)
653489	243.708	3.68502	1.46693	2.51207	0.0120025	0.0425602	RGPD3	RGPD3 (RANBP2 like and GRIP domain containing 3)
11215	424.34	3.68225	1.23606	2.97903	0.00289163	0.0157397	AKAP11	AKAP11 (A-kinase anchoring protein 11)
340267	235.411	3.6746	1.47308	2.4945	0.0126135	0.0443542	COL28A1	COL27A1 (collagen type XXVII alpha 1 chain)
790	222.413	3.67444	1.50073	2.44842	0.0143482	0.0493244	CAD	CACUL1 (CDK2 associated cullin domain 1)
57482	257.502	3.67371	1.49437	2.45836	0.0139573	0.0482504	KIAA1211	Not Found
6228	213.838	3.66438	1.35009	2.71418	0.00664404	0.0268424	RPS23	RPS23 (ribosomal protein S23)
26232	154.952	3.65886	1.39382	2.62506	0.00866328	0.0330126	FBXO2	FBXO2 (F-box protein 2)
230	287.689	3.65378	1.27628	2.86283	0.00419874	0.0196962	ALDOC	ALDOC (aldolase, fructose-bisphosphate C)
283768	338.327	3.63383	1.47215	2.46838	0.0135727	0.047114	GOLGA8G	GOLGA8G (golgin A8 family member G)
2005	239.164	3.62586	1.29385	2.80238	0.00507272	0.0222797	ELK4	EIF5B (eukaryotic translation initiation factor 5B)
10813	169.61	3.61883	1.33064	2.71962	0.00653563	0.0266274	UTP14A	UTP14A (UTP14A small subunit processome component)
573	202.563	3.61719	1.25423	2.88398	0.0039268	0.0188258	BAG1	BACH2 (BTB domain and CNC homolog 2)
558	174.415	3.60799	1.33597	2.70064	0.00692053	0.0277063	AXL	AUTS2 (activator of transcription and developmental regulator AUTS2)
2259	179.689	3.60389	1.35239	2.66482	0.00770289	0.0301466	FGF14	FGF14 (fibroblast growth factor 14)
6506	1650.29	3.59281	1.23005	2.92086	0.00349068	0.0175574	SLC1A2	SLC1A2 (solute carrier family 1 member 2)
7290	198.875	3.55918	1.31826	2.6999	0.00693597	0.027707	HIRA	HIRA (histone cell cycle regulator)
55604	330.018	3.54722	1.27583	2.78033	0.00543037	0.0232969	CARMIL1	CARD8 (caspase recruitment domain family member 8)
7314	524.871	3.5185	1.33591	2.63379	0.0084438	0.0324447	UBB	UBB (ubiquitin B)
8997	877.823	3.50768	1.14981	3.05065	0.00228349	0.0140482	KALRN	KALRN (kalirin RhoGEF kinase)
84749	191.533	3.50363	1.31589	2.66256	0.00775486	0.0302798	USP30	USP30 (ubiquitin specific peptidase 30)
2177	417.095	3.49387	1.20418	2.90145	0.00371438	0.0182477	FANCD2	FANCD2 (FA complementation group D2)
10003	161.257	3.48899	1.33318	2.61704	0.00886963	0.0336031	NAALAD2	NAALAD2 (N-acetylated alpha-linked acidic dipeptidase 2)
3098	221.516	3.48078	1.30843	2.66027	0.00780781	0.030469	HK1	HK1 (hexokinase 1)
23344	176.739	3.48001	1.35466	2.56892	0.0102016	0.0375748	ESYT1	ERP44 (endoplasmic reticulum protein 44)
57821	155.471	3.47285	1.3615	2.55076	0.0107489	0.0391	CCDC181	CCDC178 (coiled-coil domain containing 178)
3146	262.122	3.47014	1.24795	2.78068	0.00542451	0.0232947	HMGB1	HMGB1 (high mobility group box 1)
23247	280.385	3.46414	1.27809	2.7104	0.00672026	0.0270855	KIAA0556	Not Found
490	280.988	3.46322	1.25279	2.76441	0.00570266	0.0240159	ATP2B1	ATP10B (ATPase phospholipid transporting 10B (putative))
5733	208.063	3.4595	1.34771	2.56695	0.0102598	0.0377272	PTGER3	PTGER3 (prostaglandin E receptor 3)
6601	300.34	3.45294	1.23839	2.78824	0.00529948	0.0229621	SMARCC2	SMARCC2 (SWI/SNF related, matrix associated, actin dependent regulator of chromatin subfamily c member 2)
51780	261.754	3.44954	1.41042	2.44576	0.0144548	0.0496149	KDM3B	KDM3B (lysine demethylase 3B)
5375	716.996	3.44447	1.33497	2.58018	0.00987485	0.0366308	PMP2	PMP2 (peripheral myelin protein 2)
23164	812.454	3.42577	1.19697	2.86204	0.00420923	0.0197317	MPRIP	MPRIP (myosin phosphatase Rho interacting protein)
1410	181.22	3.42472	1.26706	2.70289	0.006874	0.0275809	CRYAB	CRTAP (cartilage associated protein)
257044	203.003	3.42441	1.31425	2.6056	0.00917126	0.034456	C1orf101	Not Found
100129940	155.743	3.40833	1.34532	2.53346	0.0112941	0.040624	LOC100129940	Not Found
377	340.769	3.40779	1.19154	2.86	0.00423646	0.0198318	ARF3	ARCN1 (archain 1)
10376	524.219	3.40162	1.27187	2.67451	0.00748394	0.0294387	TUBA1B	TUBA1B (tubulin alpha 1b)
80312	235.416	3.40064	1.29517	2.62562	0.00864909	0.033011	TET1	TET1 (tet methylcytosine dioxygenase 1)
7455	190.583	3.38894	1.28654	2.63415	0.00843483	0.0324287	ZAN	ZAN (zonadhesin)
57600	228.928	3.3785	1.26245	2.67614	0.00744765	0.0293517	FNIP2	FNIP2 (folliculin interacting protein 2)
388698	180.368	3.37462	1.33765	2.5228	0.0116425	0.0415013	FLG2	FLG2 (filaggrin 2)
65084	192.864	3.36538	1.32898	2.53229	0.011332	0.0407384	TMEM135	TMEM135 (transmembrane protein 135)
642799	411.14	3.36461	1.16768	2.88145	0.00395845	0.018964	NPIPA2	NPIPA2 (nuclear pore complex interacting protein family member A2)
94097	222.909	3.36365	1.27276	2.64281	0.00822215	0.0318059	SFXN5	SFXN5 (sideroflexin 5)
129446	326.207	3.34411	1.2214	2.73793	0.00618274	0.0254661	XIRP2	XIRP2 (xin actin binding repeat containing 2)
11118	189.333	3.33936	1.31324	2.54285	0.0109953	0.0396847	BTN3A2	BTN3A1 (butyrophilin subfamily 3 member A1)
7143	259.121	3.33116	1.28758	2.58715	0.00967729	0.0360364	TNR	TNR (tenascin R)
53353	576.154	3.33034	1.19558	2.78555	0.0053437	0.023065	LRP1B	LRP1B (LDL receptor related protein 1B)
8295	423.448	3.32997	1.21443	2.74199	0.00610676	0.0252265	TRRAP	TRRAP (transformation/transcription domain associated protein)
1936	163.958	3.31507	1.35005	2.45551	0.0140686	0.0485607	EEF1D	EEF1A1 (eukaryotic translation elongation factor 1 alpha 1)
390927	155.757	3.31458	1.33958	2.47434	0.0133481	0.0464297	ZNF793	ZNF793 (zinc finger protein 793)
3423	845.173	3.31316	1.26055	2.62835	0.00858014	0.0328379	IDS	IDS (iduronate 2-sulfatase)
23165	427.355	3.30327	1.17047	2.82219	0.00476973	0.0213799	NUP205	NUP205 (nucleoporin 205)
9448	679.209	3.29964	1.13223	2.91428	0.0035651	0.0177295	MAP4K4	MAP4K4 (mitogen-activated protein kinase kinase kinase kinase 4)
10000	267.313	3.29155	1.24555	2.64266	0.00822574	0.0318059	AKT3	AKT3 (AKT serine/threonine kinase 3)
27336	372.82	3.29103	1.3226	2.4883	0.0128355	0.0449707	HTATSF1	HTATSF1 (HIV-1 Tat specific factor 1)
9816	165.956	3.28591	1.33646	2.45867	0.0139452	0.0482335	URB2	URB2 (URB2 ribosome biogenesis homolog)
51182	213.718	3.27781	1.27537	2.57009	0.0101671	0.0375091	HSPA14	HSPA14 (heat shock protein family A (Hsp70) member 14)
375748	471.086	3.27049	1.16189	2.8148	0.00488081	0.0218167	ERCC6L2	ERBIN (erbb2 interacting protein)
10152	409.534	3.27014	1.18825	2.75207	0.00592197	0.0246627	ABI2	ABI2 (abl interactor 2)
57154	262.542	3.26298	1.19202	2.73734	0.00619373	0.0254958	SMURF1	SMURF1 (SMAD specific E3 ubiquitin protein ligase 1)
546	517.102	3.25693	1.17424	2.77366	0.00554297	0.0236232	ATRX	ATR (ATR serine/threonine kinase)
6711	1691.73	3.24873	1.17719	2.75973	0.00578497	0.0243322	SPTBN1	SPTBN1 (spectrin beta, non-erythrocytic 1)
342035	164.501	3.24838	1.32804	2.446	0.0144452	0.0496073	GLDN	GLDN (gliomedin)
5781	326.553	3.24301	1.17578	2.75819	0.00581223	0.0244164	PTPN11	PTPN11 (protein tyrosine phosphatase non-receptor type 11)
91653	174.802	3.22772	1.31775	2.44942	0.0143087	0.0492385	BOC	BMPR1B (bone morphogenetic protein receptor type 1B)
2803	504.911	3.22555	1.18727	2.71677	0.00659214	0.0267608	GOLGA4	GOLGA4 (golgin A4)
27125	274.253	3.22189	1.25626	2.56466	0.0103277	0.0378942	AFF4	AFF4 (ALF transcription elongation factor 4)
378938	1475.16	3.21918	1.23373	2.6093	0.00907276	0.0342001	MALAT1	MALAT1 (metastasis associated lung adenocarcinoma transcript 1)
6566	175.183	3.20722	1.27701	2.5115	0.0120219	0.0425842	SLC16A1	SLC16A1 (solute carrier family 16 member 1)
100271836	716.939	3.20233	1.16761	2.74262	0.00609507	0.0252265	SMG1P3	SMG1P3 (SMG1 pseudogene 3)
1808	571.362	3.19414	1.15882	2.75636	0.00584482	0.0244772	DPYSL2	DPYS (dihydropyrimidinase)
1806	209.006	3.18771	1.29929	2.45343	0.0141502	0.0487675	DPYD	DPP4 (dipeptidyl peptidase 4)
361	506.399	3.1809	1.24956	2.54563	0.0109082	0.0395304	AQP4	APOL3 (apolipoprotein L3)
10133	164.079	3.16585	1.25167	2.5293	0.0114289	0.0409561	OPTN	OPTN (optineurin)
9811	290.65	3.13744	1.18577	2.64592	0.00814702	0.0315557	CTIF	CTC1 (CST telomere replication complex component 1)
55705	500.305	3.13524	1.14405	2.74048	0.00613503	0.0253004	IPO9	IPO9 (importin 9)
5337	262.786	3.12749	1.24296	2.51617	0.0118638	0.0421216	PLD1	PLD1 (phospholipase D1)
8682	494.447	3.12504	1.19816	2.60821	0.00910176	0.0342711	PEA15	PEA15 (proliferation and apoptosis adaptor protein 15)
152485	328.109	3.11766	1.21338	2.56941	0.0101873	0.0375423	ZNF827	ZNF827 (zinc finger protein 827)
6060	1339.91	3.11719	1.18244	2.63623	0.00838337	0.032286	RNU1-4	RNU1-4 (RNA, U1 small nuclear 4)
57536	314.531	3.09525	1.19611	2.58777	0.00965989	0.0359964	KIAA1328	KIAA1328 (KIAA1328)
114932	356.581	3.08854	1.23309	2.50471	0.0122551	0.043229	MRFAP1L1	MRFAP1L1 (Morf4 family associated protein 1 like 1)
27332	366.462	3.08625	1.18298	2.60887	0.00908427	0.0342243	ZNF638	ZNF638 (zinc finger protein 638)
22982	357.809	3.07235	1.20942	2.54036	0.0110738	0.0399379	DIP2C	DIDO1 (death inducer-obliterator 1)
5608	194.516	3.06258	1.22326	2.50363	0.0122925	0.0433381	MAP2K6	MAP2K6 (mitogen-activated protein kinase kinase 6)
4288	322.522	3.05785	1.23386	2.47828	0.0132017	0.0460199	MKI67	MKI67 (marker of proliferation Ki-67)
80254	257.707	3.04915	1.19812	2.54495	0.0109292	0.0395391	CEP63	CEP41 (centrosomal protein 41)
440279	486.043	3.03335	1.16203	2.61038	0.00904408	0.0341285	UNC13C	UNC13C (unc-13 homolog C)
2782	287.531	3.03268	1.1916	2.54506	0.0109259	0.0395391	GNB1	GNB1 (G protein subunit beta 1)
84220	798.56	3.03041	1.09843	2.75886	0.00580026	0.0243813	RGPD5	RGPD5 (RANBP2 like and GRIP domain containing 5)
196528	291.641	3.00746	1.20393	2.49804	0.0124882	0.0439364	ARID2	ARID1B (AT-rich interaction domain 1B)
57674	713.552	2.96889	1.11071	2.67297	0.00751837	0.0295271	RNF213	RNF213 (ring finger protein 213)
2775	373.716	2.96768	1.17568	2.52422	0.0115956	0.0413995	GNAO1	GNAO1 (G protein subunit alpha o1)
56478	243.134	2.95859	1.1656	2.53825	0.011141	0.0401372	EIF4ENIF1	EIF4E3 (eukaryotic translation initiation factor 4E family member 3)
9743	584.304	2.95754	1.13962	2.59519	0.00945394	0.0354195	ARHGAP32	ARHGAP22 (Rho GTPase activating protein 22)
8626	266.523	2.9519	1.18802	2.48472	0.0129653	0.0453317	TP63	TP63 (tumor protein p63)
2903	595.108	2.94268	1.12039	2.62647	0.00862744	0.0330002	GRIN2A	GRIN2A (glutamate ionotropic receptor NMDA type subunit 2A)
9508	238.136	2.92853	1.19354	2.45365	0.0141414	0.0487621	ADAMTS3	ADAMTS3 (ADAM metallopeptidase with thrombospondin type 1 motif 3)
10749	359.965	2.92592	1.15793	2.52685	0.011509	0.0411777	KIF1C	KIF1C (kinesin family member 1C)
196385	751.212	2.92218	1.08354	2.69688	0.0069992	0.027943	DNAH10	DMXL1 (Dmx like 1)
6319	472.064	2.88209	1.16734	2.46894	0.0135514	0.0470642	SCD	SCD (stearoyl-CoA desaturase)
23001	500.639	2.88166	1.13593	2.53683	0.0111861	0.0402784	WDFY3	WDFY3 (WD repeat and FYVE domain containing 3)
23365	625.276	2.88086	1.14493	2.5162	0.0118629	0.0421216	ARHGEF12	ARHGEF10 (Rho guanine nucleotide exchange factor 10)
7273	3036.58	2.87438	1.07622	2.67082	0.00756662	0.0296993	TTN	TTN (titin)
5870	254.125	2.87424	1.17072	2.4551	0.0140844	0.0485906	RAB6A	RAB6A (RAB6A, member RAS oncogene family)
55870	718.482	2.87326	1.12965	2.5435	0.0109747	0.039665	ASH1L	ASCC3 (activating signal cointegrator 1 complex subunit 3)
10529	786.162	2.87164	1.1532	2.49015	0.012769	0.0448076	NEBL	NEBL (nebulette)
56995	622.488	2.86491	1.15085	2.48939	0.0127964	0.0448572	TULP4	TULP4 (TUB like protein 4)
6764	358.909	2.86237	1.13062	2.5317	0.0113512	0.0407859	ST5	Not Found
101060684	623.05	2.84129	1.04681	2.71422	0.00664318	0.0268424	NBPF26	NBPF26 (NBPF member 26)
3097	399.357	2.83517	1.14078	2.4853	0.0129442	0.0452812	HIVEP2	HIVEP2 (HIVEP zinc finger 2)
219287	335.18	2.80662	1.14577	2.44956	0.0143032	0.0492385	AMER2	Not Found
26768	4767.55	2.79186	1.01837	2.74149	0.00611617	0.0252381	SNORA73B	SNORA73B (small nucleolar RNA, H/ACA box 73B)
22998	644.797	2.76622	1.08486	2.54985	0.0107769	0.0391734	LIMCH1	LIMCH1 (LIM and calponin homology domains 1)
25832	1320.13	2.75344	1.04042	2.64646	0.00813384	0.0315227	NBPF14	NBPF14 (NBPF member 14)
57705	556.553	2.70466	1.07782	2.50938	0.0120943	0.0428182	WDFY4	WDFY4 (WDFY family member 4)
79169	307.365	-2.76532	1.09966	-2.51471	0.0119131	0.0422652	C1orf35	C1orf21 (chromosome 1 open reading frame 21)
101929736	584.993	-3.22717	1.17391	-2.74906	0.0059766	0.024829	LINC01372	LINC01372 (long intergenic non-protein coding RNA 1372)
55009	181.654	-3.32295	1.2058	-2.7558	0.00585488	0.0244843	C19orf24	C18orf54 (chromosome 18 open reading frame 54)
644050	162.999	-3.35033	1.29325	-2.59064	0.0095799	0.0357922	LINC01529	LINC01529 (long intergenic non-protein coding RNA 1529)
51162	198.359	-3.71112	1.5108	-2.4564	0.0140338	0.0484654	EGFL7	EGFEM1P (EGF like and EMI domain containing 1, pseudogene)
200008	237.17	-3.73127	1.4749	-2.52985	0.0114111	0.040915	CDCP2	CDC42SE2 (CDC42 small effector 2)
101928371	449.587	-3.73702	1.07971	-3.46115	0.000537882	0.00919847	LOC101928371	LOC101928371 (uncharacterized LOC101928371)
101928307	167.144	-3.75825	1.50175	-2.50258	0.0123293	0.0434451	LOC101928307	Not Found
1	176.466	-3.91121	1.49641	-2.61373	0.00895606	0.0338546	A1BG	A1BG (alpha-1-B glycoprotein)
101928031	175.051	-4.00123	1.56548	-2.55591	0.0105909	0.0386921	LOC101928031	Not Found
100652807	255.68	-4.01297	1.46138	-2.74602	0.00603227	0.0250141	LOC100652807	Not Found
91450	189.627	-4.05175	1.45008	-2.79416	0.00520348	0.0227064	LOC91450	LOC91450 (uncharacterized LOC91450)
105372704	161.019	-4.06833	1.3523	-3.00846	0.00262576	0.014968	LOC105372704	LOC105372704 (uncharacterized LOC105372704)
100009605	159.12	-4.1967	1.49616	-2.80499	0.00503183	0.0222157	TRF-GAA2-1	TRF-GAA2-1 (tRNA-Phe (anticodon GAA) 2-1)
100131635	183.313	-4.23675	1.51866	-2.7898	0.00527413	0.0228964	LOC100131635	LOC100131635 (hCG1645011-like)
100873972	219.233	-4.34242	1.52005	-2.85676	0.00427992	0.0199248	GPC6-AS1	GPC6-AS1 (GPC6 antisense RNA 1)
100288730	962.513	-4.45251	1.51189	-2.945	0.00322951	0.016781	PAN3-AS1	PAN3-AS1 (PAN3 antisense RNA 1)
440132	179.616	-4.61716	1.542	-2.99427	0.00275099	0.0152997	LINC00545	LINC00545 (long intergenic non-protein coding RNA 545)
100423043	165.239	-4.64176	1.45196	-3.19688	0.00138922	0.0113199	MIR4269	MIR4269 (microRNA 4269)
100313914	161.731	-4.68551	1.59954	-2.92929	0.00339736	0.0172291	MIR548J	MIR548J (microRNA 548j)
254099	176.114	-4.78095	1.44802	-3.30173	0.000960921	0.0101191	LINC01342	LINC01342 (long intergenic non-protein coding RNA 1342)
100126335	238.744	-4.8535	1.66387	-2.91699	0.00353422	0.0176711	MIR543	MIR543 (microRNA 543)
100189319	183.841	-5.05296	1.45692	-3.46824	0.000523872	0.00917786	TRT-AGT2-1	TRT-AGT2-1 (tRNA-Thr (anticodon AGT) 2-1)
767603	168.941	-5.25456	1.50304	-3.49595	0.000472368	0.00898831	SNORD114-23	SNORD114-23 (small nucleolar RNA, C/D box 114-23)
442902	158.524	-5.26552	1.62521	-3.2399	0.00119574	0.0109243	MIR330	MIR330 (microRNA 330)
100189141	328.268	-5.26969	1.38139	-3.81477	0.000136308	0.00677834	TRG-TCC2-3	TRG-TCC2-3 (tRNA-Gly (anticodon TCC) 2-3)
102157401	169.568	-5.45878	1.49653	-3.64762	0.000264677	0.00784163	PCBP2-OT1	PCBP2-OT1 (PCBP2 overlapping transcript 1)
100033414	409.767	-5.50647	1.3934	-3.95183	7.76e-05	0.00602171	SNORD116-2	SNORD116-2 (small nucleolar RNA, C/D box 116-2)
100874019	1907.97	-5.55418	1.46847	-3.78229	0.000155395	0.00701308	KLHL6-AS1	KLHL6-AS1 (KLHL6 antisense RNA 1)
442913	170.482	-5.99184	1.51531	-3.95419	7.68e-05	0.00602171	MIR376C	MIR376C (microRNA 376c)
28476	159.646	-6.053	1.52672	-3.96471	7.35e-05	0.00602171	IGHJ5	IGHJ5 (immunoglobulin heavy joining 5)
100616134	176.575	-7.06292	2.08315	-3.3905	0.000697643	0.00962356	MIR499B	MIR499B (microRNA 499b)
100616192	188.91	-7.11849	2.07376	-3.43265	0.000597715	0.00938799	MIR4679-2	MIR4679-2 (microRNA 4679-2)
100126330	197.016	-7.15303	2.06821	-3.45856	0.000543074	0.00920974	MIR941-4	MIR941-4 (microRNA 941-4)
100847074	223.45	-7.25633	2.05283	-3.5348	0.000408084	0.00858124	MIR5088	MIR5088 (microRNA 5088)

## Sheet: PSP vs. AD
	baseMean	log2FoldChange	lfcSE	stat	pvalue	padj	gene name	gene name		Pan	A1	A2
618	5649.85	5.79922	0.584065	9.92907	3.11e-23	1.07e-19	BCYRN1	BCYRN1 (brain cytoplasmic RNA 1)		lcn2	h2d1	c1cf1
1038	13165.6	4.92765	0.527377	8.77484	1.71e-18	2.94e-15	CDR1	CDR1 (cerebellar degeneration related 1)		steap4	serping1	ptx3
2670	11088.9	4.84613	0.504453	9.6067	7.49e-22	1.71e-18	GFAP	GFAP (glial fibrillary acidic protein)		s1pr3	ggta1	s100a10
125050	5296.79	4.70748	0.482186	9.76278	1.63e-22	4.47e-19	RN7SK	RN7SK (RNA component of 7SK nuclear ribonucleoprotein)		timp1	ligp1	sphk1
79144	119.188	4.59596	0.728471	6.30905	2.81e-10	1.84e-07	PPDPF	PPDPF (pancreatic progenitor cell differentiation and proliferation factor)		hspb1	bbp2	cd10a
60	1303.17	4.46133	0.432763	10.3089	6.42e-25	4.41e-21	ACTB	ACTB (actin beta)		cxcl10	fkbp5	ptgs2
7122	93.732	4.39105	0.925449	4.74478	2.09e-06	0.00065131	CLDN5	CLDN5 (claudin 5)		osmr	srgn	emp1
9168	133.062	4.3248	0.761162	5.68184	1.33e-08	6.53e-06	TMSB10	TMSB10 (thymosin beta 10)		cp	amigo2	slc10a6
2495	2597.48	4.28889	0.470207	9.12127	7.42e-20	1.46e-16	FTH1	FTH1 (ferritin heavy chain 1)		aspg	h2t23	tm4sf1
2512	917.454	3.96428	0.383363	10.3408	4.61e-25	4.41e-21	FTL	FTL (ferritin light chain)		gfap	gbp2	b3gnt5
4155	6711.23	3.84846	0.472361	8.14728	3.72e-16	5.11e-13	MBP	MBP (myelin basic protein)		vim	fbln5	cd14
85495	2407.93	3.82775	0.5094	7.51423	5.72e-14	5.24e-11	RPPH1	RPPH1 (ribonuclease P RNA component H1)		serpian3n	psmn8	tgm1
71	722.524	3.74547	0.372828	10.0461	9.56e-24	4.37e-20	ACTG1	ACTG1 (actin gamma 1)				cd109
378938	3294.11	3.66325	0.462314	7.92372	2.31e-15	2.64e-12	MALAT1	MALAT1 (metastasis associated lung adenocarcinoma transcript 1)
11170	3566.46	3.62649	0.478956	7.57165	3.69e-14	3.61e-11	FAM107A	FAM107A (family with sequence similarity 107 member A)
3727	245.277	3.626	0.685152	5.29226	1.21e-07	5.18e-05	JUND	JUND (JunD proto-oncogene, AP-1 transcription factor subunit)
1152	391.418	3.52347	0.458087	7.69171	1.45e-14	1.53e-11	CKB	CKB (creatine kinase B)
9351	267.694	3.44848	0.553281	6.23279	4.58e-10	2.86e-07	SLC9A3R2	Not Found
388	104.875	3.4319	0.821652	4.17683	2.96e-05	0.00624346	RHOB	RHOB (ras homolog family member B)
6209	234.706	3.38006	0.497975	6.78761	1.14e-11	8.7e-09	RPS15	RPS15 (ribosomal protein S15)
1915	1703.95	3.28286	0.4029	8.14808	3.7e-16	5.11e-13	EEF1A1	EEF1A1 (eukaryotic translation elongation factor 1 alpha 1)
4900	297.29	3.25157	0.8377	3.88154	0.0001038	0.018038	NRGN	NRGN (neurogranin)
2879	216.134	3.13355	0.698867	4.48376	7.33e-06	0.00189979	GPX4	GPX4 (glutathione peroxidase 4)
54776	143.16	3.1009	0.612378	5.0637	4.11e-07	0.0001613	PPP1R12C	PPP1R12C (protein phosphatase 1 regulatory subunit 12C)
3133	297.142	3.05597	0.508415	6.01077	1.85e-09	1.06e-06	HLA-E	HLA-E (major histocompatibility complex, class I, E)
1059	189.279	3.0487	0.62146	4.9057	9.31e-07	0.00032772	CENPB	CENPB (centromere protein B)
126393	105.329	3.02611	0.767395	3.94335	8.03e-05	0.0151112	HSPB6	HSPB6 (heat shock protein family B (small) member 6)
53615	123.952	3.00461	0.657061	4.5728	4.81e-06	0.00137649	MBD3	MBD3 (methyl-CpG binding domain protein 3)
102465432	224.081	3.00001	0.626966	4.78496	1.71e-06	0.00057266	MIR6723	Not Found
396	131.628	2.94678	0.652308	4.51747	6.26e-06	0.00168474	ARHGDIA	ARHGDIA (Rho GDP dissociation inhibitor alpha)
93621	719.177	2.92899	0.36684	7.98438	1.41e-15	1.76e-12	MRFAP1	MRFAP1 (Morf4 family associated protein 1)
5339	1759.7	2.92763	0.477918	6.12581	9.02e-10	5.39e-07	PLEC	PLEC (plectin)
1471	790.366	2.92315	0.396665	7.3693	1.72e-13	1.47e-10	CST3	CST3 (cystatin C)
2597	651.48	2.84248	0.478104	5.94531	2.76e-09	1.52e-06	GAPDH	GAPDH (glyceraldehyde-3-phosphate dehydrogenase)
26012	180.919	2.84075	0.783274	3.62676	0.000287	0.0447748	NSMF	NSMF (NMDA receptor synaptonuclear signaling and neuronal migration factor)
7314	611.93	2.82595	0.531672	5.31521	1.07e-07	4.72e-05	UBB	UBB (ubiquitin B)
8404	1011.86	2.81222	0.390981	7.19274	6.35e-13	5.13e-10	SPARCL1	SPARCL1 (SPARC like 1)
3008	184.574	2.79514	0.560778	4.9844	6.22e-07	0.00022455	HIST1H1E	Not Found
166	239.231	2.78677	0.660923	4.21648	2.48e-05	0.00567799	AES	Not Found
3106	117.79	2.76817	0.710374	3.89679	9.75e-05	0.0173802	HLA-B	HLA-B (major histocompatibility complex, class I, B)
728392	219	2.73535	0.533126	5.13078	2.89e-07	0.00011651	LOC728392	LOC728392 (uncharacterized LOC728392)
55859	107.224	2.72277	0.739538	3.68172	0.00023167	0.037351	BEX1	BEX1 (brain expressed X-linked 1)
348	264.111	2.67838	0.623452	4.29604	1.74e-05	0.00411571	APOE	APOE (apolipoprotein E)
81628	138.063	2.64005	0.648063	4.07376	4.63e-05	0.00947932	TSC22D4	TSC22D4 (TSC22 domain family member 4)
57595	422.725	2.62264	0.398949	6.57388	4.9e-11	3.37e-08	PDZD4	PDZD4 (PDZ domain containing 4)
55450	579.795	2.60193	0.385687	6.74622	1.52e-11	1.1e-08	CAMK2N1	CAMK2N1 (calcium/calmodulin dependent protein kinase II inhibitor 1)
57469	214.456	2.48873	0.632553	3.93441	8.34e-05	0.0152668	PNMAL2	Not Found
10209	138.28	2.47574	0.6369	3.88717	0.00010142	0.0178514	EIF1	EIF1 (eukaryotic translation initiation factor 1)
7644	327.125	2.46751	0.416243	5.92805	3.07e-09	1.62e-06	ZNF91	ZNF91 (zinc finger protein 91)
6194	208.854	2.45776	0.586649	4.18948	2.8e-05	0.00609292	RPS6	RPS6 (ribosomal protein S6)
5813	246.059	2.42988	0.515866	4.7103	2.47e-06	0.00073823	PURA	PURA (purine rich element binding protein A)
222166	3001.82	2.36151	0.416811	5.66566	1.46e-08	6.93e-06	MTURN	MTURN (maturin, neural progenitor differentiation regulator homolog)
4131	2266.38	2.33528	0.512033	4.56081	5.1e-06	0.00142775	MAP1B	MAP1B (microtubule associated protein 1B)
2316	255.356	2.17747	0.456296	4.77206	1.82e-06	0.00058222	FLNA	FLNA (filamin A)
1822	579.828	2.16075	0.374931	5.76307	8.26e-09	4.2e-06	ATN1	ATN1 (atrophin 1)
1938	578.319	2.12394	0.382026	5.55967	2.7e-08	1.24e-05	EEF2	EEF2 (eukaryotic translation elongation factor 2)
647979	1128.07	2.11951	0.42211	5.02123	5.13e-07	0.0001958	NORAD	NORAD (non-coding RNA activated by DNA damage)
6023	678.792	2.08077	0.522058	3.9857	6.73e-05	0.0128293	RMRP	RMRP (RNA component of mitochondrial RNA processing endoribonuclease)
6228	267.069	2.07248	0.453022	4.5748	4.77e-06	0.00137649	RPS23	RPS23 (ribosomal protein S23)
5375	696.389	2.07054	0.428824	4.82841	1.38e-06	0.00047237	PMP2	PMP2 (peripheral myelin protein 2)
5757	298.439	2.05825	0.481751	4.27245	1.93e-05	0.00449894	PTMA	PTMA (prothymosin alpha)
1072	223.469	2.04601	0.504642	4.05437	5.03e-05	0.0101492	CFL1	CFL1 (cofilin 1)
92154	876.733	2.04051	0.43293	4.71324	2.44e-06	0.00073823	MTSS1L	Not Found
10376	604.069	2.0271	0.390114	5.19618	2.03e-07	8.46e-05	TUBA1B	TUBA1B (tubulin alpha 1b)
7531	206.776	2.01839	0.524908	3.84523	0.00012044	0.0204137	YWHAE	YWHAE (tyrosine 3-monooxygenase/tryptophan 5-monooxygenase activation protein epsilon)
140467	202.719	1.92156	0.533501	3.60179	0.00031603	0.0487503	ZNF358	ZNF358 (zinc finger protein 358)
10382	294.183	1.90766	0.498264	3.82862	0.00012886	0.021575	TUBB4A	TUBB4A (tubulin beta 4A class IVa)
4336	864.281	1.90014	0.380144	4.99847	5.78e-07	0.00021442	MOBP	MOBP (myelin associated oligodendrocyte basic protein)
3326	804.67	1.86197	0.47274	3.93868	8.19e-05	0.0152006	HSP90AB1	HSP90AB1 (heat shock protein 90 alpha family class B member 1)
8490	671.039	1.8571	0.388603	4.77893	1.76e-06	0.00057608	RGS5	RGS5 (regulator of G protein signaling 5)
2034	258.395	1.82388	0.455554	4.00364	6.24e-05	0.0122934	EPAS1	EPAS1 (endothelial PAS domain protein 1)
800	547.465	1.82093	0.455001	4.00203	6.28e-05	0.0122934	CALD1	CALD1 (caldesmon 1)
6429	398.533	1.80009	0.461121	3.90372	9.47e-05	0.0171116	SRSF4	SRSF4 (serine and arginine rich splicing factor 4)
138151	370.772	1.78954	0.395942	4.51969	6.19e-06	0.00168474	NACC2	NACC2 (NACC family member 2)
808	736.417	1.7715	0.408	4.34191	1.41e-05	0.003489	CALM3	CALM3 (calmodulin 3)
28996	2667.23	1.70584	0.446731	3.81851	0.00013426	0.0222083	HIPK2	HIPK2 (homeodomain interacting protein kinase 2)
6711	2155.97	1.66625	0.386301	4.31335	1.61e-05	0.00387303	SPTBN1	SPTBN1 (spectrin beta, non-erythrocytic 1)
4691	407.941	1.65575	0.394173	4.20055	2.66e-05	0.00599264	NCL	NCL (nucleolin)
220988	461.538	1.64314	0.365566	4.49479	6.96e-06	0.00183855	HNRNPA3	HNRNPA3 (heterogeneous nuclear ribonucleoprotein A3)
8566	366.15	1.62952	0.388865	4.19044	2.78e-05	0.00609292	PDXK	PDXK (pyridoxal kinase)
801	754.227	1.5979	0.362401	4.40921	1.04e-05	0.00263767	CALM1	CALM1 (calmodulin 1)
84687	329.465	1.59621	0.41472	3.84888	0.00011866	0.020363	PPP1R9B	PPP1R9B (protein phosphatase 1 regulatory subunit 9B)
7178	296.003	1.59433	0.433337	3.6792	0.00023397	0.037351	TPT1	TPT1 (tumor protein, translationally-controlled 1)
79026	1890.5	1.58808	0.383907	4.13662	3.52e-05	0.00733161	AHNAK	AHNAK (AHNAK nucleoprotein)
9444	585.906	1.56412	0.360374	4.34026	1.42e-05	0.003489	QKI	QKI (QKI, KH domain containing RNA binding)
394	850.9	1.56278	0.373671	4.18223	2.89e-05	0.00619234	ARHGAP5	ARHGAP5 (Rho GTPase activating protein 5)
5354	479.878	1.45618	0.386154	3.77098	0.00016261	0.0265768	PLP1	PLP1 (proteolipid protein 1)
219654	425.985	1.38413	0.377974	3.66197	0.00025028	0.0394958	ZCCHC24	ZCCHC24 (zinc finger CCHC-type containing 24)
78986	67.2419	-5.95523	1.48913	-3.99913	6.36e-05	0.0122934	DUSP26	DUSP26 (dual specificity phosphatase 26)

## Sheet: PSP vs. PD
entrezgene_id	baseMean	log2FoldChange	lfcSE	stat	pvalue	padj	gene_name	gene_name		Pan	A1	A2
339983	255.876	-10.9527	2.76415	-3.96242	7.42E-05	0.0379811	NAT8L	NAT8L (N-acetyltransferase 8 like)		lcn2	h2d1	c1cf1
7280	342.762	-10.7682	2.68812	-4.00585	6.18E-05	0.0379811	TUBB2A	TUBB2A (tubulin beta 2A class IIa)		steap4	serping1	ptx3
79068	212.23	-10.6442	2.30904	-4.60979	4.03E-06	0.0268247	FTO	FTO (FTO alpha-ketoglutarate dependent dioxygenase)		s1pr3	ggta1	s100a10
116448	142.119	-10.5506	2.76202	-3.81989	0.000133512	0.0404193	OLIG1	OLIG1 (oligodendrocyte transcription factor 1)		timp1	ligp1	sphk1
51329	194.225	-10.233	2.75341	-3.71647	0.000202022	0.0413385	ARL6IP4	ARL6IP4 (ADP ribosylation factor like GTPase 6 interacting protein 4)		hspb1	bbp2	cd10a
10522	125.696	-10.2138	2.88696	-3.53791	0.000403306	0.0432903	DEAF1	DEAF1 (DEAF1 transcription factor)		cxcl10	fkbp5	ptgs2
9475	190.338	-10.2049	2.41495	-4.22573	2.38E-05	0.0379811	ROCK2	ROCK2 (Rho associated coiled-coil containing protein kinase 2)		osmr	srgn	emp1
64975	145.321	-10.134	2.88912	-3.50766	0.000452064	0.0462999	MRPL41	MRPL41 (mitochondrial ribosomal protein L41)		cp	amigo2	slc10a6
103695435	113.347	-10.0833	2.40866	-4.18624	2.84E-05	0.0379811	BBOX1-AS1	BBOX1-AS1 (BBOX1 antisense RNA 1)		aspg	h2t23	tm4sf1
6014	76.2304	-10.0609	2.60404	-3.86357	0.000111741	0.0404193	RIT2	RIT2 (Ras like without CAAX 2)		gfap	gbp2	b3gnt5
408186	111.199	-10.038	2.62255	-3.82756	0.00012942	0.0404193	OVOS	Not Found		vim	fbln5	cd14
127687	78.3385	-9.98065	2.6234	-3.80447	0.000142107	0.0404193	C1orf122	C1orf122 (chromosome 1 open reading frame 122)		serpian3n	psmn8	tgm1
2697	300.676	-9.92386	2.52031	-3.93756	8.23E-05	0.039129	GJA1	GJA1 (gap junction protein alpha 1)				cd109
200933	143.11	-9.82964	2.51371	-3.91041	9.21E-05	0.0404193	FBXO45	FBXO45 (F-box protein 45)				ptgs2
10957	143.88	-9.81018	2.7511	-3.56592	0.000362585	0.0425824	PNRC1	PNRC1 (proline rich nuclear receptor coactivator 1)
137392	100.7	-9.80329	2.34041	-4.18871	2.81E-05	0.0379811	FAM92A1	Not Found
687	128.28	-9.79942	2.34675	-4.17574	2.97E-05	0.0379811	KLF9	KLF9 (KLF transcription factor 9)
389549	108.135	-9.77364	2.44523	-3.99702	6.41E-05	0.0379811	FEZF1	FEZF1 (FEZ family zinc finger 1)
81618	140.41	-9.7318	2.68084	-3.63013	0.00028328	0.042475	ITM2C	ITM2C (integral membrane protein 2C)
2596	127.021	-9.67911	2.49148	-3.88489	0.000102378	0.0404193	GAP43	GAP43 (growth associated protein 43)
57338	231.018	-9.66124	2.61755	-3.69094	0.000223426	0.0420822	JPH3	JPH3 (junctophilin 3)
11212	130.991	-9.64057	2.3256	-4.14542	3.39E-05	0.0379811	PROSC	Not Found
25817	141.784	-9.57665	2.69839	-3.54902	0.000386663	0.0432903	FAM19A5	Not Found
10116	136.751	-9.57311	2.51774	-3.80227	0.000143379	0.0404193	FEM1B	FEM1B (fem-1 homolog B)
1785	109.217	-9.55626	2.39836	-3.98449	6.76E-05	0.0379811	DNM2	DNM2 (dynamin 2)
30836	160.326	-9.5435	2.39545	-3.98401	6.78E-05	0.0379811	DNTTIP2	DNTTIP2 (deoxynucleotidyltransferase terminal interacting protein 2)
340543	86.1667	-9.53835	2.55662	-3.73085	0.000190837	0.0409684	TCEAL5	TCEAL5 (transcription elongation factor A like 5)
23433	168.548	-9.52166	2.51243	-3.78981	0.00015076	0.0404193	RHOQ	RHOQ (ras homolog family member Q)
100129697	112.619	-9.50099	2.74911	-3.45602	0.000548212	0.0487426	LOC100129697	LOC100129697 (uncharacterized LOC100129697)
6838	128.477	-9.45495	2.58017	-3.66446	0.000247857	0.0424422	SURF6	SURF6 (surfeit 6)
131450	102.154	-9.4485	2.29463	-4.11766	3.83E-05	0.0379811	CD200R1	CD200R1 (CD200 receptor 1)
2261	92.3291	-9.44828	2.51548	-3.75606	0.000172613	0.0404193	FGFR3	FGFR3 (fibroblast growth factor receptor 3)
147011	97.99	-9.43661	2.41077	-3.91435	9.06E-05	0.0404193	PROCA1	PROCA1 (protein interacting with cyclin A1)
135114	90.7163	-9.40655	2.66421	-3.53071	0.000414445	0.0441356	HINT3	HINT3 (histidine triad nucleotide binding protein 3)
386618	93.6164	-9.3832	2.47826	-3.7862	0.000152966	0.0404193	KCTD4	KCTD4 (potassium channel tetramerization domain containing 4)
23011	108.104	-9.37532	2.6171	-3.58233	0.000340542	0.042475	RAB21	RAB21 (RAB21, member RAS oncogene family)
221223	94.1146	-9.35911	2.28542	-4.09513	4.22E-05	0.0379811	CES5A	CES5A (carboxylesterase 5A)
60385	93.8409	-9.34131	2.6237	-3.56035	0.000370354	0.0429342	TSKS	TSKS (testis specific serine kinase substrate)
101410543	92.9139	-9.33669	2.31802	-4.02787	5.63E-05	0.0379811	XXYLT1-AS2	XXYLT1-AS2 (XXYLT1 antisense RNA 2)
55081	112.222	-9.3326	2.28662	-4.08139	4.48E-05	0.0379811	IFT57	IFT57 (intraflagellar transport 57)
51061	93.187	-9.29789	2.35373	-3.95029	7.81E-05	0.0389603	TXNDC11	TXNDC11 (thioredoxin domain containing 11)
283677	84.5497	-9.29309	2.47216	-3.7591	0.000170527	0.0404193	REC114	REC114 (REC114 meiotic recombination protein)
51123	87.7162	-9.27569	2.51486	-3.68835	0.000225713	0.0421156	ZNF706	ZNF706 (zinc finger protein 706)
54555	62.4311	-9.27007	2.55342	-3.63045	0.000282927	0.042475	DDX49	DDX49 (DEAD-box helicase 49)
266812	82.681	-9.26534	2.55952	-3.61995	0.000294665	0.042475	NAP1L5	NAP1L5 (nucleosome assembly protein 1 like 5)
9479	124.896	-9.25822	2.54576	-3.63672	0.000276131	0.042475	MAPK8IP1	MAPK8IP1 (mitogen-activated protein kinase 8 interacting protein 1)
50859	84.3896	-9.25497	2.40613	-3.84642	0.000119857	0.0404193	SPOCK3	SPOCK3 (SPARC (osteonectin), cwcv and kazal like domains proteoglycan 3)
11249	84.1326	-9.24075	2.68488	-3.44177	0.000577915	0.0487841	NXPH2	NXPH2 (neurexophilin 2)
100507401	52.1973	-9.2142	2.51795	-3.65941	0.000252798	0.0424422	LRP4-AS1	LRP4-AS1 (LRP4 antisense RNA 1)
1515	75.1565	-9.20421	2.52938	-3.63892	0.000273787	0.042475	CTSV	CTSV (cathepsin V)
79876	102.504	-9.18842	2.25785	-4.06954	4.71E-05	0.0379811	UBA5	UBA5 (ubiquitin like modifier activating enzyme 5)
60491	83.7481	-9.1732	2.35669	-3.89241	9.93E-05	0.0404193	NIF3L1	NIF3L1 (NGG1 interacting factor 3 like 1)
23471	96.1645	-9.16773	2.58494	-3.5466	0.000390238	0.0432903	TRAM1	TRAM1 (translocation associated membrane protein 1)
54472	108.795	-9.15753	2.34448	-3.90599	9.38E-05	0.0404193	TOLLIP	TOLLIP (toll interacting protein)
221955	107.035	-9.15329	2.25597	-4.05736	4.96E-05	0.0379811	DAGLB	DAGLB (diacylglycerol lipase beta)
23241	85.3356	-9.12614	2.6338	-3.465	0.000530224	0.0487426	PACS2	PACS2 (phosphofurin acidic cluster sorting protein 2)
100506742	62.7768	-9.1098	2.35509	-3.86813	0.000109671	0.0404193	CASP12	CASP12 (caspase 12 (gene/pseudogene))
5801	157.079	-9.09979	2.26351	-4.02022	5.81E-05	0.0379811	PTPRR	PTPRR (protein tyrosine phosphatase receptor type R)
641977	72.7457	-9.09409	2.5416	-3.57809	0.000346112	0.042475	SEPT7P2	Not Found
114569	67.2132	-9.07667	2.62223	-3.46143	0.000537317	0.0487426	MAL2	MAL2 (mal, T cell differentiation protein 2)
1908	77.3555	-9.06393	2.38854	-3.79476	0.000147786	0.0404193	EDN3	EDN3 (endothelin 3)
10100	76.0563	-9.0535	2.33451	-3.87812	0.000105269	0.0404193	TSPAN2	TSPAN2 (tetraspanin 2)
23671	67.7092	-9.04424	2.35612	-3.83861	0.000123734	0.0404193	TMEFF2	TMEFF2 (transmembrane protein with EGF like and two follistatin like domains 2)
9440	102.056	-9.04232	2.25708	-4.00621	6.17E-05	0.0379811	MED17	MED17 (mediator complex subunit 17)
58506	111.89	-9.0372	2.44659	-3.6938	0.000220929	0.0420082	SCAF1	SCAF1 (SR-related CTD associated factor 1)
27112	67.6503	-9.00816	2.34008	-3.84951	0.000118352	0.0404193	FAM155B	Not Found
1960	95.5344	-8.99094	2.40454	-3.73916	0.000184637	0.0404792	EGR3	EGR3 (early growth response 3)
91612	114.412	-8.98988	2.52747	-3.55687	0.000375306	0.0430631	CHURC1	CHURC1 (churchill domain containing 1)
9040	75.0909	-8.98568	2.61394	-3.4376	0.000586888	0.049232	UBE2M	UBE2M (ubiquitin conjugating enzyme E2 M)
101928913	63.9871	-8.97933	2.48233	-3.61731	0.000297684	0.042475	LINC01515	LINC01515 (long intergenic non-protein coding RNA 1515)
100287284	68.6223	-8.97305	2.37715	-3.77471	0.000160193	0.0404193	MANSC4	MANSC4 (MANSC domain containing 4)
10929	69.1483	-8.97283	2.51322	-3.57025	0.000356637	0.042475	SRSF8	SRSF8 (serine and arginine rich splicing factor 8)
7710	71.6106	-8.95713	2.4536	-3.65061	0.00026162	0.0424422	ZNF154	ZNF154 (zinc finger protein 154)
8843	50.7342	-8.95259	2.44398	-3.66312	0.00024916	0.0424422	HCAR3	HCAR3 (hydroxycarboxylic acid receptor 3)
84878	67.1574	-8.94443	2.49374	-3.58676	0.000334815	0.042475	ZBTB45	ZBTB45 (zinc finger and BTB domain containing 45)
728715	57.0198	-8.93516	2.60203	-3.43392	0.000594918	0.0494264	LOC728715	LOC728715 (ovostatin homolog 2)
100874239	67.0614	-8.93218	2.33075	-3.83231	0.000126943	0.0404193	ARHGAP26-AS1	ARHGAP26-AS1 (ARHGAP26 antisense RNA 1)
401232	71.8532	-8.93061	2.41234	-3.70205	0.000213861	0.0416527	LINC01011	LINC01011 (long intergenic non-protein coding RNA 1011)
6635	80.4605	-8.92878	2.33111	-3.83026	0.000128006	0.0404193	SNRPE	SNRPE (small nuclear ribonucleoprotein polypeptide E)
84503	93.6161	-8.91254	2.28608	-3.89862	9.67E-05	0.0404193	ZNF527	ZNF527 (zinc finger protein 527)
5589	84.3115	-8.91108	2.51468	-3.54363	0.000394663	0.0432903	PRKCSH	PRKCSH (protein kinase C substrate 80K-H)
202299	79.3113	-8.90281	2.33973	-3.80506	0.000141771	0.0404193	LINC01554	LINC01554 (long intergenic non-protein coding RNA 1554)
134728	81.6913	-8.90212	2.53896	-3.50621	0.000454534	0.0462999	IRAK1BP1	IRAK1BP1 (interleukin 1 receptor associated kinase 1 binding protein 1)
100500862	95.5832	-8.89634	2.49328	-3.56813	0.000359543	0.042475	MIR3648-1	MIR3648-1 (microRNA 3648-1)
643529	82.4563	-8.89203	2.33631	-3.80601	0.000141227	0.0404193	LINC00865	LINC00865 (long intergenic non-protein coding RNA 865)
65220	93.3003	-8.83226	2.41595	-3.65581	0.000256374	0.0424422	NADK	NADK (NAD kinase)
101927528	66.7951	-8.81562	2.3065	-3.82208	0.000132331	0.0404193	LINC01204	LINC01204 (long intergenic non-protein coding RNA 1204)
26136	68.9724	-8.80497	2.54216	-3.46358	0.000533047	0.0487426	TES	TES (testin LIM domain protein)
8803	47.9387	-8.80261	2.45427	-3.58665	0.000334948	0.042475	SUCLA2	SUCLA2 (succinate-CoA ligase ADP-forming subunit beta)
27153	65.9684	-8.78061	2.4099	-3.64355	0.000268899	0.042475	ZNF777	ZNF777 (zinc finger protein 777)
6278	53.7435	-8.77274	2.53682	-3.45816	0.000543874	0.0487426	S100A7	S100A7 (S100 calcium binding protein A7)
8635	54.5919	-8.75004	2.44954	-3.57212	0.000354102	0.042475	RNASET2	RNASET2 (ribonuclease T2)
64123	65.6927	-8.74626	2.36303	-3.70128	0.000214511	0.0416527	ADGRL4	ADGRL4 (adhesion G protein-coupled receptor L4)
400946	84.1241	-8.74282	2.35659	-3.70995	0.000207299	0.0413873	LINC00954	LINC00954 (long intergenic non-protein coding RNA 954)
103504731	72.3377	-8.72266	2.49008	-3.50296	0.000460118	0.0463943	MIR3648-2	MIR3648-2 (microRNA 3648-2)
100652772	75.607	-8.71843	2.39141	-3.64572	0.00026664	0.042475	NNT-AS1	NNT-AS1 (NNT antisense RNA 1)
401138	53.2413	-8.7176	2.38333	-3.65774	0.000254444	0.0424422	AMTN	AMTN (amelotin)
257	62.4276	-8.70997	2.50195	-3.48128	0.000499033	0.0486009	ALX3	ALX3 (ALX homeobox 3)
89886	45.2893	-8.69995	2.53714	-3.42904	0.000605719	0.0497662	SLAMF9	SLAMF9 (SLAM family member 9)
51058	90.7442	-8.69314	2.25476	-3.85546	0.000115511	0.0404193	ZNF691	ZNF691 (zinc finger protein 691)
222699	54.3629	-8.69098	2.40185	-3.61844	0.000296379	0.042475	TOB2P1	TOB2P1 (transducer of ERBB2, 2 pseudogene 1)
29999	67.1718	-8.68061	2.30834	-3.76054	0.000169549	0.0404193	FSCN3	FSCN3 (fascin actin-bundling protein 3)
51667	78.2705	-8.65068	2.30613	-3.75117	0.000176012	0.0404193	NUB1	NUB1 (negative regulator of ubiquitin like proteins 1)
100652865	78.1246	-8.64848	2.28867	-3.77883	0.000157568	0.0404193	LINC00539	LINC00539 (long intergenic non-protein coding RNA 539)
112885	78.6102	-8.64386	2.30508	-3.74992	0.00017689	0.0404193	PHF21B	PHF21B (PHD finger protein 21B)
100862692	63.1466	-8.63727	2.4847	-3.47619	0.000508599	0.0487426	DIP2A-IT1	DIP2A-IT1 (DIP2A intronic transcript 1)
100507459	76.2512	-8.63599	2.32503	-3.71436	0.000203718	0.0413385	NRSN2-AS1	NRSN2-AS1 (NRSN2 antisense RNA 1)
79647	90.862	-8.63465	2.50464	-3.44747	0.000565868	0.0487841	AKIRIN1	AKIRIN1 (akirin 1)
80317	87.6137	-8.62309	2.2842	-3.7751	0.000159942	0.0404193	ZKSCAN3	ZKSCAN3 (zinc finger with KRAB and SCAN domains 3)
55937	98.7262	-8.61977	2.29316	-3.75891	0.000170657	0.0404193	APOM	APOM (apolipoprotein M)
2861	56.0583	-8.60343	2.43725	-3.52997	0.000415602	0.0441356	GPR37	GPR37 (G protein-coupled receptor 37)
22954	77.1152	-8.58713	2.27396	-3.7763	0.000159177	0.0404193	TRIM32	TRIM32 (tripartite motif containing 32)
5724	63.9516	-8.58496	2.406	-3.56815	0.000359513	0.042475	PTAFR	PTAFR (platelet activating factor receptor)
134510	78.1886	-8.58448	2.28606	-3.75514	0.000173241	0.0404193	UBLCP1	UBLCP1 (ubiquitin like domain containing CTD phosphatase 1)
101927824	75.855	-8.57991	2.33422	-3.6757	0.000237198	0.0424422	LOC101927824	Not Found
85413	97.0296	-8.56971	2.31626	-3.6998	0.00021577	0.0416527	SLC22A16	SLC22A16 (solute carrier family 22 member 16)
4608	63.3072	-8.5646	2.4191	-3.5404	0.000399515	0.0432903	MYBPH	MYBPH (myosin binding protein H)
839	69.437	-8.55871	2.37803	-3.59907	0.000319354	0.042475	CASP6	CASP6 (caspase 6)
84109	94.2518	-8.54339	2.37507	-3.59711	0.000321778	0.042475	QRFPR	QRFPR (pyroglutamylated RFamide peptide receptor)
29095	61.5093	-8.53904	2.44621	-3.49072	0.000481723	0.0474356	ORMDL2	ORMDL2 (ORMDL sphingolipid biosynthesis regulator 2)
23566	76.8898	-8.5371	2.39171	-3.56945	0.000357733	0.042475	LPAR3	LPAR3 (lysophosphatidic acid receptor 3)
374491	70.2185	-8.52419	2.42181	-3.51976	0.000431936	0.0449406	TPTE2P6	TPTE2P6 (TPTE2 pseudogene 6)
148362	91.8124	-8.5229	2.31317	-3.68451	0.000229147	0.0423604	BROX	BROX (BRO1 domain and CAAX motif containing)
56704	109.611	-8.52094	2.28921	-3.72222	0.000197475	0.0413385	JPH1	JPH1 (junctophilin 1)
51706	46.5528	-8.49782	2.44944	-3.46928	0.000521847	0.0487426	CYB5R1	CYB5R1 (cytochrome b5 reductase 1)
5982	76.563	-8.4968	2.26128	-3.75752	0.000171608	0.0404193	RFC2	RFC2 (replication factor C subunit 2)
132160	68.3945	-8.47885	2.3358	-3.62996	0.000283468	0.042475	PPM1M	PPM1M (protein phosphatase, Mg2+/Mn2+ dependent 1M)
84303	63.3226	-8.47878	2.39116	-3.54589	0.000391295	0.0432903	CHCHD6	CHCHD6 (coiled-coil-helix-coiled-coil-helix domain containing 6)
55224	64.6381	-8.47256	2.35738	-3.59406	0.000325562	0.042475	ETNK2	ETNK2 (ethanolamine kinase 2)
2558	88.0496	-8.46433	2.45969	-3.44122	0.000579105	0.0487841	GABRA5	GABRA5 (gamma-aminobutyric acid type A receptor subunit alpha5)
81029	75.6707	-8.46353	2.30994	-3.66396	0.000248342	0.0424422	WNT5B	WNT5B (Wnt family member 5B)
138255	54.2996	-8.45356	2.37515	-3.55917	0.000372032	0.0429342	C9orf135	Not Found
379025	63.1258	-8.44018	2.44313	-3.45466	0.000550982	0.0487426	PSMA3-AS1	PSMA3-AS1 (PSMA3 antisense RNA 1)
101060553	76.4573	-8.4315	2.32154	-3.63186	0.000281387	0.042475	LOC101060553	LOC101060553 (uncharacterized LOC101060553)
100507423	62.57	-8.42568	2.37488	-3.54783	0.000388421	0.0432903	MKNK1-AS1	MKNK1-AS1 (MKNK1 antisense RNA 1)
101928730	57.6441	-8.42126	2.34987	-3.58371	0.000338749	0.042475	LOC101928730	LOC101928730 (uncharacterized LOC101928730)
51351	53.3438	-8.41005	2.39012	-3.51867	0.000433709	0.0449406	ZNF117	ZNF117 (zinc finger protein 117)
102723854	63.7886	-8.38965	2.43565	-3.44451	0.000572086	0.0487841	LOC102723854	Not Found
55449	60.2127	-8.37402	2.38018	-3.51823	0.000434437	0.0449406	DHRS4-AS1	DHRS4-AS1 (DHRS4 antisense RNA 1)
9569	70.5727	-8.37287	2.40981	-3.4745	0.000511809	0.0487426	GTF2IRD1	GTF2IRD1 (GTF2I repeat domain containing 1)
339290	85.0059	-8.35693	2.32986	-3.58688	0.000334663	0.042475	LINC00667	LINC00667 (long intergenic non-protein coding RNA 667)
55815	79.9956	-8.346	2.28043	-3.65984	0.000252377	0.0424422	TSNAXIP1	TSNAXIP1 (translin associated factor X interacting protein 1)
388730	73.9565	-8.33771	2.34962	-3.54853	0.000387384	0.0432903	TMEM81	TMEM81 (transmembrane protein 81)
285440	59.9709	-8.33221	2.41479	-3.45049	0.000559578	0.0487841	CYP4V2	CYP4V2 (cytochrome P450 family 4 subfamily V member 2)
5378	101.807	-8.31995	2.23728	-3.71878	0.000200188	0.0413385	PMS1	PMS1 (PMS1 homolog 1, mismatch repair system component)
90987	64.182	-8.3011	2.31717	-3.58242	0.00034042	0.042475	ZNF251	ZNF251 (zinc finger protein 251)
23052	90.4502	-8.28293	2.33665	-3.54478	0.000392934	0.0432903	ENDOD1	ENDOD1 (endonuclease domain containing 1)
389432	69.3562	-8.26739	2.33592	-3.53924	0.000401277	0.0432903	SAMD5	SAMD5 (sterile alpha motif domain containing 5)
200845	85.7153	-8.25651	2.31188	-3.57133	0.000355169	0.042475	KCTD6	KCTD6 (potassium channel tetramerization domain containing 6)
10910	70.9831	-8.22416	2.34867	-3.50162	0.000462433	0.0463943	SUGT1	SUGT1 (SGT1 homolog, MIS12 kinetochore complex assembly cochaperone)
7541	81.436	-8.22406	2.25399	-3.64867	0.000263603	0.0424422	ZBTB14	ZBTB14 (zinc finger and BTB domain containing 14)
100652833	61.1001	-8.18027	2.37681	-3.44171	0.000578058	0.0487841	LOC100652833	LOC100652833 (putative POM121-like protein 1-like)
51710	71.4714	-8.16486	2.33384	-3.49846	0.000467949	0.046713	ZNF44	ZNF44 (zinc finger protein 44)
340252	114.86	-8.11752	2.33911	-3.47034	0.000519794	0.0487426	ZNF680	ZNF680 (zinc finger protein 680)
100652748	51.073	-8.09427	2.34326	-3.45428	0.000551757	0.0487426	TIMM23B	TIMM23B (translocase of inner mitochondrial membrane 23 homolog B)
151903	63.7938	-8.08754	2.33375	-3.46547	0.000529309	0.0487426	CCDC12	CCDC12 (coiled-coil domain containing 12)
26224	136.081	-7.34721	2.01009	-3.65517	0.000257013	0.0424422	FBXL3	FBXL3 (F-box and leucine rich repeat protein 3)
3607	110.874	-7.26427	2.00471	-3.62361	0.000290518	0.042475	FOXK2	FOXK2 (forkhead box K2)
10231	145.434	-7.25398	1.7596	-4.12252	3.75E-05	0.0379811	RCAN2	RCAN2 (regulator of calcineurin 2)
7533	325.043	-7.2401	1.9426	-3.72702	0.000193757	0.0411527	YWHAH	YWHAH (tyrosine 3-monooxygenase/tryptophan 5-monooxygenase activation protein eta)
65018	92.1841	-7.05631	1.93372	-3.64907	0.000263186	0.0424422	PINK1	PINK1 (PTEN induced kinase 1)
10570	64.9534	-6.93085	1.92438	-3.60161	0.000316256	0.042475	DPYSL4	DPYSL4 (dihydropyrimidinase like 4)
26232	151.106	-6.91199	2.00408	-3.44896	0.000562757	0.0487841	FBXO2	FBXO2 (F-box protein 2)
54940	148.482	-6.82031	1.7524	-3.89199	9.94E-05	0.0404193	OCIAD1	OCIAD1 (OCIA domain containing 1)
8031	95.6861	-6.67187	1.90786	-3.49705	0.000470435	0.0467276	NCOA4	NCOA4 (nuclear receptor coactivator 4)
6747	89.4386	-6.64643	1.85983	-3.57367	0.000352007	0.042475	SSR3	SSR3 (signal sequence receptor subunit 3)
6868	200.174	-6.41857	1.30843	-4.90553	9.32E-07	0.00930112	ADAM17	ADAM17 (ADAM metallopeptidase domain 17)
4747	354.87	-6.36927	1.80025	-3.538	0.000403177	0.0432903	NEFL	NEFL (neurofilament light chain)
339500	61.2288	-6.31035	1.82651	-3.45488	0.000550547	0.0487426	ZNF678	ZNF678 (zinc finger protein 678)
3780	130.186	-6.27257	1.82766	-3.43202	0.000599108	0.0494264	KCNN1	KCNN1 (potassium calcium-activated channel subfamily N member 1)
79762	239.955	-6.2178	1.65123	-3.76556	0.000166176	0.0404193	C1orf115	C1orf115 (chromosome 1 open reading frame 115)
6861	79.1267	-6.13719	1.7639	-3.47934	0.00050266	0.0487109	SYT5	SYT5 (synaptotagmin 5)
6885	257.365	-6.11874	1.40813	-4.3453	1.39E-05	0.0379811	MAP3K7	MAP3K7 (mitogen-activated protein kinase kinase kinase 7)
8263	97.433	-6.09958	1.66531	-3.66274	0.000249536	0.0424422	F8A1	F8A1 (coagulation factor VIII associated 1)
134111	105.248	-6.09442	1.40885	-4.32582	1.52E-05	0.0379811	UBE2QL1	UBE2QL1 (ubiquitin conjugating enzyme E2 Q family like 1)
5037	324.562	-5.98937	1.73104	-3.45999	0.000540203	0.0487426	PEBP1	PEBP1 (phosphatidylethanolamine binding protein 1)
100996590	74.0811	-5.96615	1.73783	-3.43311	0.000596707	0.0494264	LINC01505	LINC01505 (long intergenic non-protein coding RNA 1505)
128646	74.4849	-5.94104	1.64742	-3.60628	0.000310616	0.042475	SIRPD	SIRPD (signal regulatory protein delta)
9873	96.8023	-5.75863	1.41713	-4.06359	4.83E-05	0.0379811	FCHSD2	FCHSD2 (FCH and double SH3 domains 2)
92912	83.4199	-5.70692	1.60613	-3.55321	0.000380566	0.0432903	UBE2Q2	UBE2Q2 (ubiquitin conjugating enzyme E2 Q2)
100505915	84.4895	-5.68502	1.59644	-3.56106	0.000369365	0.0429342	LOC100505915	LOC100505915 (uncharacterized LOC100505915)
81611	248.53	-5.61276	1.27257	-4.41056	1.03E-05	0.0379811	ANP32E	ANP32E (acidic nuclear phosphoprotein 32 family member E)
284930	77.9537	-5.57972	1.44321	-3.8662	0.000110546	0.0404193	LOC284930	Not Found
9140	91.0356	-5.52654	1.39306	-3.96718	7.27E-05	0.0379811	ATG12	ATG12 (autophagy related 12)
284001	246.82	-5.49986	0.963629	-5.70745	1.15E-08	0.00022896	CCDC57	CCDC57 (coiled-coil domain containing 57)
928	93.2133	-5.46976	1.37644	-3.97384	7.07E-05	0.0379811	CD9	CD9 (CD9 molecule)
7023	78.5286	-5.45918	1.52117	-3.58881	0.000332192	0.042475	TFAP4	TFAP4 (transcription factor AP-4)
1955	241.411	-5.42013	1.37577	-3.93971	8.16E-05	0.039129	MEGF9	MEGF9 (multiple EGF like domains 9)
5897	69.9509	-5.34501	1.47922	-3.61339	0.000302219	0.042475	RAG2	RAG2 (recombination activating 2)
51744	60.219	-5.33609	1.54903	-3.4448	0.000571492	0.0487841	CD244	CD244 (CD244 molecule)
201164	80.6647	-5.32896	1.41404	-3.76861	0.00016416	0.0404193	PLD6	PLD6 (phospholipase D family member 6)
390327	77.8161	-5.31621	1.54199	-3.44762	0.000565539	0.0487841	OR6C70	OR6C70 (olfactory receptor family 6 subfamily C member 70)
79258	105.901	-5.25381	1.42057	-3.69839	0.000216974	0.0416527	MMEL1	MMEL1 (membrane metalloendopeptidase like 1)
100874261	105.486	-5.24384	1.43211	-3.66162	0.000250621	0.0424422	LINC00854	Not Found
23149	105.374	-5.21444	1.4879	-3.50457	0.000457353	0.0463505	FCHO1	FCHO1 (FCH and mu domain containing endocytic adaptor 1)
653513	100.096	-5.191	1.32911	-3.90563	9.40E-05	0.0404193	LOC653513	LOC653513 (phosphodiesterase 4D interacting protein-like)
1122	134.265	-5.15035	1.41116	-3.64973	0.000262512	0.0424422	CHML	CHML (CHM like Rab escort protein)
84541	103.716	-5.05986	1.26868	-3.9883	6.65E-05	0.0379811	KBTBD8	KBTBD8 (kelch repeat and BTB domain containing 8)
55379	102.932	-5.013	1.39849	-3.58457	0.000337632	0.042475	LRRC59	LRRC59 (leucine rich repeat containing 59)
59340	81.0947	-4.97727	1.39327	-3.57235	0.000353787	0.042475	HRH4	HRH4 (histamine receptor H4)
3068	208.85	-4.97057	1.43386	-3.46657	0.000527142	0.0487426	HDGF	HDGF (heparin binding growth factor)
100505783	87.7455	-4.89828	1.41595	-3.45936	0.000541451	0.0487426	OSER1-AS1	Not Found
83986	67.0681	-4.86316	1.39823	-3.47807	0.000505041	0.0487109	FAM234A	FAM234A (family with sequence similarity 234 member A)
51466	126.496	-4.80252	1.20743	-3.97748	6.97E-05	0.0379811	EVL	EVL (Enah/Vasp-like)
4000	79.5584	-4.71102	1.34971	-3.49039	0.000482315	0.0474356	LMNA	LMNA (lamin A/C)
8835	111.221	-4.63524	1.19557	-3.87702	0.000105743	0.0404193	SOCS2	SOCS2 (suppressor of cytokine signaling 2)
7738	120.772	-4.61576	1.2835	-3.59624	0.000322852	0.042475	ZNF184	ZNF184 (zinc finger protein 184)
81847	142.152	-4.58849	1.32625	-3.45975	0.000540681	0.0487426	RNF146	RNF146 (ring finger protein 146)
54718	94.3848	-4.56355	1.29585	-3.52168	0.000428829	0.0449406	BTN2A3P	BTN2A3P (butyrophilin subfamily 2 member A3, pseudogene)
102724708	100.483	-4.56111	1.26556	-3.60404	0.000313314	0.042475	LOC102724708	Not Found
64061	133.352	-4.56063	1.30883	-3.48452	0.000493023	0.048251	TSPYL2	TSPYL2 (TSPY like 2)
26149	118.672	-4.55361	1.26323	-3.60474	0.000312466	0.042475	ZNF658	ZNF658 (zinc finger protein 658)
23258	197.019	-4.42049	1.21388	-3.64163	0.000270917	0.042475	DENND5A	DENND5A (DENN domain containing 5A)
5900	105.391	-4.27646	1.16934	-3.65717	0.00025502	0.0424422	RALGDS	RALGDS (ral guanine nucleotide dissociation stimulator)
582	84.9433	-4.17968	1.15623	-3.61494	0.000300418	0.042475	BBS1	BBS1 (Bardet-Biedl syndrome 1)
23396	166.846	-4.08172	1.17896	-3.46212	0.000535937	0.0487426	PIP5K1C	PIP5K1C (phosphatidylinositol-4-phosphate 5-kinase type 1 gamma)
55314	150.983	-4.0572	1.07555	-3.77221	0.00016181	0.0404193	TMEM144	TMEM144 (transmembrane protein 144)
147686	121.686	-4.05212	1.00885	-4.01655	5.91E-05	0.0379811	ZNF418	ZNF418 (zinc finger protein 418)
57787	85.3348	-4.04756	1.17878	-3.4337	0.000595409	0.0494264	MARK4	MARK4 (microtubule affinity regulating kinase 4)
23481	177.462	-4.02332	0.904316	-4.44901	8.63E-06	0.0379811	PES1	PES1 (pescadillo ribosomal biogenesis factor 1)
10210	136.937	-4.02245	1.10968	-3.62486	0.000289113	0.042475	TOPORS	TOPORS (TOP1 binding arginine/serine rich protein, E3 ubiquitin ligase)
105378423	119.083	-4.01407	1.0728	-3.74166	0.000182808	0.0404792	#N/A
9392	128.144	-4.00397	0.981411	-4.07981	4.51E-05	0.0379811	TGFBRAP1	TGFBRAP1 (transforming growth factor beta receptor associated protein 1)
54511	120.07	-4.00123	1.00853	-3.9674	7.27E-05	0.0379811	HMGCLL1	HMGCLL1 (3-hydroxy-3-methylglutaryl-CoA lyase like 1)
89953	123.177	-3.98807	1.13728	-3.50668	0.000453734	0.0462999	KLC4	KLC4 (kinesin light chain 4)
2845	87.0013	-3.92578	1.14062	-3.44179	0.000577883	0.0487841	GPR22	GPR22 (G protein-coupled receptor 22)
100506733	127.42	-3.88422	1.04617	-3.71279	0.000204984	0.0413385	FAM170B-AS1	FAM170B-AS1 (FAM170B antisense RNA 1)
79137	136.813	-3.83863	1.09036	-3.52052	0.000430708	0.0449406	FAM134A	Not Found
55625	119.301	-3.81508	1.0652	-3.58157	0.000341542	0.042475	ZDHHC7	ZDHHC7 (zinc finger DHHC-type palmitoyltransferase 7)
1453	121.424	-3.79731	1.0501	-3.61614	0.000299027	0.042475	CSNK1D	CSNK1D (casein kinase 1 delta)
4683	119.794	-3.75247	1.04746	-3.58246	0.000340375	0.042475	NBN	NBN (nibrin)
7638	140.55	-3.71603	0.987771	-3.76204	0.000168533	0.0404193	ZNF221	ZNF221 (zinc finger protein 221)
55534	143.483	-3.70534	1.07309	-3.45295	0.0005545	0.0487691	MAML3	MAML3 (mastermind like transcriptional coactivator 3)
9686	122.544	-3.50449	0.976155	-3.5901	0.000330555	0.042475	VGLL4	VGLL4 (vestigial like family member 4)
3992	222.555	-3.40223	0.80483	-4.22726	2.37E-05	0.0379811	FADS1	FADS1 (fatty acid desaturase 1)
9129	159.459	-3.28182	0.878293	-3.73659	0.000186531	0.0404792	PRPF3	PRPF3 (pre-mRNA processing factor 3)
57539	205.526	-3.2665	0.873473	-3.73967	0.000184263	0.0404792	WDR35	WDR35 (WD repeat domain 35)
64426	184.638	-3.2385	0.864031	-3.74813	0.000178157	0.0404193	SUDS3	SUDS3 (SDS3 homolog, SIN3A corepressor complex component)
64839	210.947	-3.06134	0.883112	-3.46654	0.000527204	0.0487426	FBXL17	FBXL17 (F-box and leucine rich repeat protein 17)
378948	115.159	7.47431	1.83719	4.06834	4.73E-05	0.0379811	RBMY1B	RBMY1B (RNA binding motif protein Y-linked family 1 member B)
378950	168.361	7.47431	1.88555	3.96399	7.37E-05	0.0379811	RBMY1E	RBMY1E (RNA binding motif protein Y-linked family 1 member E)
5940	129.503	7.47431	1.7612	4.24386	2.20E-05	0.0379811	RBMY1A1	RBMY1A1 (RNA binding motif protein Y-linked family 1 member A1)
378949	213.929	7.47431	1.7302	4.3199	1.56E-05	0.0379811	RBMY1D	RBMY1D (RNA binding motif protein Y-linked family 1 member D)

## Sheet: AD vs. CTRL
ID	baseMean	log2FoldChange	lfcSE	stat	pvalue	padj	Gene_Name	Gene_Name		Pan	A1	A2
100463486	959.584	7.2823	0.852841	8.53887	1.36E-17	1.11E-14	MTRNR2L8	MTRNR2L8 (MT-RNR2 like 8 (pseudogene))		lcn2	h2d1	c1cf1
7316	970.713	7.05921	0.927288	7.61274	2.68E-14	1.08E-11	UBC	UBC (ubiquitin C)		steap4	serping1	ptx3
2670	6727.59	6.98943	0.920278	7.59491	3.08E-14	1.08E-11	GFAP	GFAP (glial fibrillary acidic protein)		s1pr3	ggta1	s100a10
3303	1519.24	6.986	0.863115	8.09394	5.78E-16	3.55E-13	HSPA1A	HSPA1A (heat shock protein family A (Hsp70) member 1A)		timp1	ligp1	sphk1
3304	1439.97	6.81927	0.868629	7.85061	4.14E-15	2.03E-12	HSPA1B	HSPA1B (heat shock protein family A (Hsp70) member 1B)		hspb1	bbp2	cd10a
378706	94236.8	6.80052	0.584253	11.6397	2.59E-31	6.36E-28	RN7SL2	RN7SL2 (RNA component of signal recognition particle 7SL2)		cxcl10	fkbp5	ptgs2
6029	53218.6	6.73167	0.581386	11.5786	5.29E-31	6.49E-28	RN7SL1	RN7SL1 (RNA component of signal recognition particle 7SL1)		osmr	srgn	emp1
60	690.556	6.72217	1.10502	6.08331	1.18E-09	2.89E-07	ACTB	ACTB (actin beta)		cp	amigo2	slc10a6
1915	740.589	6.06378	1.01428	5.97842	2.25E-09	5.03E-07	EEF1A1	EEF1A1 (eukaryotic translation elongation factor 1 alpha 1)		aspg	h2t23	tm4sf1
222166	1306.64	5.89766	1.03684	5.68811	1.28E-08	2.25E-06	MTURN	MTURN (maturin, neural progenitor differentiation regulator homolog)		gfap	gbp2	b3gnt5
8404	471.504	5.74817	1.10578	5.19829	2.01E-07	2.91E-05	SPARCL1	SPARCL1 (SPARC like 1)		vim	fbln5	cd14
100462981	1468.83	5.71187	1.14799	4.97552	6.51E-07	7.99E-05	MTRNR2L2	MTRNR2L2 (MT-RNR2 like 2 (pseudogene))		serpian3n	psmn8	tgm1
1471	397.743	5.54044	0.972022	5.69991	1.20E-08	2.25E-06	CST3	CST3 (cystatin C)				cd109
4131	1130.2	5.46763	0.922232	5.9287	3.05E-09	6.25E-07	MAP1B	MAP1B (microtubule associated protein 1B)
26863	3241.89	5.40945	1.21006	4.47041	7.81E-06	0.000639136	RNVU1-18	RNVU1-18 (RNA, variant U1 small nuclear 18)
3133	201.111	5.4016	1.13987	4.73879	2.15E-06	0.000214995	HLA-E	HLA-E (major histocompatibility complex, class I, E)
146330	195.886	5.08261	1.32739	3.82903	0.00012865	0.00535534	FBXL16	FBXL16 (F-box and leucine rich repeat protein 16)
808	188.849	4.7878	1.15563	4.14301	3.43E-05	0.00202495	CALM3	CALM3 (calmodulin 3)
1822	283.542	4.75842	0.985407	4.82889	1.37E-06	0.00016057	ATN1	ATN1 (atrophin 1)
10071	2763.98	4.5838	0.95203	4.81477	1.47E-06	0.000164517	MUC12	MUC12 (mucin 12, cell surface associated)
9839	578.3	4.55669	1.07053	4.25646	2.08E-05	0.00134234	ZEB2	ZEB2 (zinc finger E-box binding homeobox 2)
125050	2363.03	4.52494	1.00119	4.51953	6.20E-06	0.000563749	RN7SK	RN7SK (RNA component of 7SK nuclear ribonucleoprotein)
6429	263.015	4.51605	0.900937	5.01261	5.37E-07	6.94E-05	SRSF4	SRSF4 (serine and arginine rich splicing factor 4)
6124	182.872	4.41593	1.02902	4.29138	1.78E-05	0.00117866	RPL4	RPL4 (ribosomal protein L4)
347733	216.493	4.41447	1.16102	3.80223	0.000143399	0.00577357	TUBB2B	TUBB2B (tubulin beta 2B class IIb)
2512	465.169	4.39756	0.802218	5.48175	4.21E-08	6.90E-06	FTL	FTL (ferritin light chain)
23336	450.951	4.34725	0.984478	4.41579	1.01E-05	0.000764419	SYNM	SYNM (synemin)
2752	273.076	4.26175	1.10205	3.86712	0.000110126	0.00491765	GLUL	GLUL (glutamate-ammonia ligase)
3707	253.864	4.17286	1.04697	3.98565	6.73E-05	0.0035166	ITPKB	ITPKB (inositol-trisphosphate 3-kinase B)
9590	400.34	4.15082	0.959424	4.32637	1.52E-05	0.00105724	AKAP12	AKAP12 (A-kinase anchoring protein 12)
8537	289.177	4.13552	1.05036	3.93723	8.24E-05	0.00388831	BCAS1	BCAS1 (brain enriched myelin associated protein 1)
4155	3336.35	4.11873	0.785172	5.24564	1.56E-07	2.39E-05	MBP	MBP (myelin basic protein)
4585	544.17	4.10992	0.924919	4.44355	8.85E-06	0.000701055	MUC4	MUC4 (mucin 4, cell surface associated)
2246	239.91	4.10983	1.1684	3.51748	0.000435669	0.0119224	FGF1	FGF1 (fibroblast growth factor 1)
23215	811.863	4.06364	0.870053	4.67057	3.00E-06	0.000283736	PRRC2C	PRRC2C (proline rich coiled-coil 2C)
1038	3762.38	4.06028	0.930534	4.36339	1.28E-05	0.00092507	CDR1	CDR1 (cerebellar degeneration related 1)
618	1287.68	4.01027	1.12269	3.57201	0.000354253	0.0110132	BCYRN1	BCYRN1 (brain cytoplasmic RNA 1)
5339	1041.09	4.00663	0.621478	6.44694	1.14E-10	3.11E-08	PLEC	PLEC (plectin)
57471	211.923	4.0051	1.06135	3.77358	0.000160922	0.00627342	ERMN	ERMN (ermin)
85495	1464.03	4.00508	0.605452	6.61502	3.72E-11	1.14E-08	RPPH1	RPPH1 (ribonuclease P RNA component H1)
4627	373.35	3.99523	0.997414	4.00559	6.19E-05	0.00330294	MYH9	MYH9 (myosin heavy chain 9)
91369	211.919	3.99212	1.06602	3.74487	0.000180489	0.00671637	ANKRD40	ANKRD40 (ankyrin repeat domain 40)
8566	240.657	3.98637	1.00847	3.95289	7.72E-05	0.00371834	PDXK	PDXK (pyridoxal kinase)
5354	230.07	3.96582	1.03206	3.84264	0.000121719	0.00515418	PLP1	PLP1 (proteolipid protein 1)
1191	286.235	3.96181	0.9766	4.05674	4.98E-05	0.00271589	CLU	CLU (clusterin)
2776	197.108	3.94007	1.10042	3.5805	0.000342938	0.0109384	GNAQ	GNAQ (G protein subunit alpha q)
276	360.239	3.92707	1.02889	3.81681	0.000135191	0.00553381	AMY1A	AMY1A (amylase alpha 1A)
80169	250.031	3.92649	1.13448	3.46105	0.000538064	0.0127066	CTC1	CTC1 (CST telomere replication complex component 1)
57142	276.562	3.9258	1.07126	3.66466	0.000247664	0.00894503	RTN4	RTN4 (reticulon 4)
6060	2010.89	3.87136	1.00458	3.85371	0.000116341	0.00503832	RNU1-4	RNU1-4 (RNA, U1 small nuclear 4)
105378594	2174.39	3.87116	0.93491	4.14067	3.46E-05	0.00202495	#N/A
7145	622.786	3.8297	0.912737	4.19584	2.72E-05	0.00166952	TNS1	TNS1 (tensin 1)
140890	373.394	3.82475	0.972489	3.93295	8.39E-05	0.00388831	SREK1	SREK1 (splicing regulatory glutamic acid and lysine rich protein 1)
378938	2209.01	3.82201	0.807149	4.73519	2.19E-06	0.000214995	MALAT1	MALAT1 (metastasis associated lung adenocarcinoma transcript 1)
10801	196.874	3.8008	1.04215	3.64708	0.000265241	0.00917667	44813	Not Found
4130	608.29	3.79899	0.879091	4.3215	1.55E-05	0.00105724	MAP1A	MAP1A (microtubule associated protein 1A)
55914	281.554	3.78603	0.982754	3.85247	0.000116932	0.00503832	ERBIN	ERBIN (erbb2 interacting protein)
2495	1384.87	3.77368	0.732657	5.15068	2.60E-07	3.54E-05	FTH1	FTH1 (ferritin heavy chain 1)
100124412	213.065	3.72869	0.993991	3.75123	0.000175966	0.0066488	FAM138E	FAM138E (family with sequence similarity 138 member E)
647979	490.047	3.72606	0.888044	4.1958	2.72E-05	0.00166952	NORAD	NORAD (non-coding RNA activated by DNA damage)
100132403	552.028	3.71803	1.0478	3.54842	0.000387544	0.011248	FAM157B	FAM157B (family with sequence similarity 157 member B)
491	301.463	3.71569	1.04704	3.54876	0.000387054	0.011248	ATP2B2	ATP2B2 (ATPase plasma membrane Ca2+ transporting 2)
28996	1567.8	3.7139	0.780983	4.75541	1.98E-06	0.000211473	HIPK2	HIPK2 (homeodomain interacting protein kinase 2)
3799	272.962	3.71178	1.06566	3.48308	0.000495687	0.0125506	KIF5B	KIF5B (kinesin family member 5B)
9805	277.654	3.68616	1.03916	3.54724	0.000389283	0.011248	SCRN1	SCRN1 (secernin 1)
57447	222.039	3.67015	1.0579	3.46929	0.000521835	0.0126894	NDRG2	NDRG2 (NDRG family member 2)
441733	256.954	3.64098	1.07604	3.3837	0.000715168	0.0138172	PRKXP1	PRKXP1 (PRKX pseudogene 1)
64759	366.819	3.62594	1.03763	3.49443	0.000475072	0.0122819	TNS3	TNS3 (tensin 3)
341676	263.018	3.60767	1.02522	3.51893	0.000433283	0.0119224	NEK5	NEK5 (NIMA related kinase 5)
80315	181.171	3.60475	1.13849	3.16626	0.00154411	0.0181613	CPEB4	CPEB4 (cytoplasmic polyadenylation element binding protein 4)
642643	184.111	3.59983	1.04345	3.44992	0.000560757	0.0129799	LOC642643	Not Found
2186	314.209	3.58746	1.0208	3.51436	0.000440818	0.0119224	BPTF	BPTF (bromodomain PHD finger transcription factor)
2970	361.93	3.58643	0.984741	3.642	0.000270526	0.00917667	GTF2IP1	GTF2IP1 (general transcription factor IIi pseudogene 1)
55814	307.289	3.57632	1.06771	3.34952	0.000809506	0.0144069	BDP1	BDP1 (B double prime 1, subunit of RNA polymerase III transcription initiation factor IIIB)
8394	212.954	3.57018	1.05732	3.37663	0.000733801	0.0138632	PIP5K1A	PIP5K1A (phosphatidylinositol-4-phosphate 5-kinase type 1 alpha)
102723390	720.713	3.56475	0.939877	3.79278	0.000148971	0.00590119	FRG1EP	FRG1EP (FSHD region gene 1 family member E, pseudogene)
83416	195.834	3.55129	1.08785	3.26451	0.00109654	0.0166241	FCRL5	FCRL5 (Fc receptor like 5)
7267	397.977	3.54516	0.998342	3.55104	0.000383706	0.011248	TTC3	TTC3 (tetratricopeptide repeat domain 3)
23499	944.582	3.54085	0.980403	3.61163	0.000304283	0.00988327	MACF1	MACF1 (microtubule actin crosslinking factor 1)
100101440	221.898	3.53873	1.03493	3.4193	0.000627819	0.0131649	PMS2P7	PMS2P7 (PMS1 homolog 2, mismatch repair system component pseudogene 7)
90627	264.857	3.53868	1.04659	3.38117	0.000721777	0.0138172	STARD13	STARD13 (StAR related lipid transfer domain containing 13)
9748	216.109	3.53153	1.09698	3.21931	0.00128498	0.017436	SLK	SLK (STE20 like kinase)
815	192.937	3.53084	1.00648	3.50809	0.00045134	0.0119224	CAMK2A	CAMK2A (calcium/calmodulin dependent protein kinase II alpha)
23259	283.812	3.52294	1.01503	3.47077	0.000518977	0.0126894	DDHD2	DDHD2 (DDHD domain containing 2)
100093631	394.552	3.50948	0.982172	3.57318	0.00035267	0.0110132	GTF2IP4	GTF2IP4 (general transcription factor IIi pseudogene 4)
23242	223.404	3.50558	1.02935	3.40563	0.000660121	0.0133402	COBL	COBL (cordon-bleu WH2 repeat protein)
4478	183.208	3.50551	1.05896	3.31032	0.000931899	0.0154645	MSN	MSN (moesin)
27443	301.334	3.50129	1.05725	3.31169	0.000927354	0.0154645	CECR2	CECR2 (CECR2 histone acetyl-lysine reader)
57551	330.699	3.4989	1.03292	3.38739	0.000705612	0.0138172	TAOK1	TAOK1 (TAO kinase 1)
55719	186.915	3.49494	1.1411	3.06278	0.0021929	0.0193155	SLF2	SLF2 (SMC5-SMC6 complex localization factor 2)
22999	258.498	3.48368	1.05728	3.29496	0.000984374	0.0161175	RIMS1	RIMS1 (regulating synaptic membrane exocytosis 1)
7450	372.355	3.48225	0.979229	3.55612	0.000376375	0.011248	VWF	VWF (von Willebrand factor)
10690	186.354	3.47277	1.09431	3.17348	0.00150622	0.0181337	FUT9	FUT9 (fucosyltransferase 9)
11188	184.671	3.47191	1.09536	3.16964	0.00152626	0.0181566	NISCH	NISCH (nischarin)
90342	286.84	3.47191	1.00657	3.44926	0.000562127	0.0129799	FER1L5	FER1L5 (fer-1 like family member 5)
3655	248.128	3.46476	1.03642	3.343	0.000828786	0.0145393	ITGA6	ITGA6 (integrin subunit alpha 6)
65250	322.62	3.46067	1.00451	3.44513	0.000570777	0.0129799	C5orf42	Not Found
7029	217.315	3.45917	1.08348	3.19265	0.00140971	0.0179392	TFDP2	TFDP2 (transcription factor Dp-2)
2768	217.166	3.4585	1.01651	3.40235	0.000668095	0.0133402	GNA12	GNA12 (G protein subunit alpha 12)
6709	421.947	3.45409	1.00965	3.42108	0.000623722	0.0131649	SPTAN1	SPTAN1 (spectrin alpha, non-erythrocytic 1)
23500	238.822	3.45144	1.0298	3.35156	0.000803566	0.0144055	DAAM2	DAAM2 (dishevelled associated activator of morphogenesis 2)
9915	252.28	3.44892	1.03635	3.32795	0.000874886	0.0149127	ARNT2	ARNT2 (aryl hydrocarbon receptor nuclear translocator 2)
5579	239.47	3.44487	1.00814	3.41705	0.000633035	0.0131649	PRKCB	PRKCB (protein kinase C beta)
2969	407.735	3.43928	0.99272	3.4645	0.000531217	0.0127066	GTF2I	GTF2I (general transcription factor IIi)
25831	277.495	3.4386	1.06781	3.22025	0.00128078	0.017436	HECTD1	HECTD1 (HECT domain E3 ubiquitin protein ligase 1)
101929959	453.87	3.43653	0.932473	3.68539	0.000228349	0.00837054	LOC101929959	Not Found
7402	554.413	3.43335	0.978645	3.50827	0.000451029	0.0119224	UTRN	UTRN (utrophin)
7328	186.777	3.42964	1.14248	3.00192	0.00268287	0.0205452	UBE2H	UBE2H (ubiquitin conjugating enzyme E2 H)
11346	272.498	3.42107	0.909226	3.76262	0.000168142	0.00645246	SYNPO	SYNPO (synaptopodin)
408	197.72	3.42101	1.06458	3.21349	0.00131134	0.0175608	ARRB1	ARRB1 (arrestin beta 1)
6597	245.379	3.41134	0.985328	3.46214	0.000535905	0.0127066	SMARCA4	SMARCA4 (SWI/SNF related, matrix associated, actin dependent regulator of chromatin, subfamily a, member 4)
27445	453.84	3.40713	0.979312	3.4791	0.000503093	0.0126081	PCLO	PCLO (piccolo presynaptic cytomatrix protein)
117	189.585	3.40047	1.04497	3.25414	0.00113737	0.0170328	ADCYAP1R1	ADCYAP1R1 (ADCYAP receptor type I)
23451	309.33	3.3956	0.987477	3.43866	0.000584602	0.0130717	SF3B1	SF3B1 (splicing factor 3b subunit 1)
8289	241.545	3.39404	1.03434	3.28134	0.00103315	0.0164807	ARID1A	ARID1A (AT-rich interaction domain 1A)
320	208.153	3.39129	1.06665	3.17938	0.00147588	0.018119	APBA1	APBA1 (amyloid beta precursor protein binding family A member 1)
11128	254.913	3.38633	1.04573	3.23825	0.00120266	0.0172733	POLR3A	POLR3A (RNA polymerase III subunit A)
23095	516.603	3.38262	0.97474	3.47028	0.000519918	0.0126894	KIF1B	KIF1B (kinesin family member 1B)
728524	402.874	3.36732	0.965516	3.48759	0.000487403	0.0124694	SPDYE8P	Not Found
100132832	188.085	3.36717	1.09591	3.07249	0.00212281	0.0191151	PMS2P9	PMS2P9 (PMS1 homolog 2, mismatch repair system component pseudogene 9)
8701	506.344	3.36571	1.00305	3.35549	0.000792233	0.0143237	DNAH11	DNAH11 (dynein axonemal heavy chain 11)
84181	577.554	3.36432	0.959037	3.50802	0.000451458	0.0119224	CHD6	CHD6 (chromodomain helicase DNA binding protein 6)
2549	203.263	3.36295	1.08607	3.09644	0.00195858	0.018883	GAB1	GAB1 (GRB2 associated binding protein 1)
11214	463.715	3.36062	0.980806	3.42639	0.000611662	0.0131649	AKAP13	AKAP13 (A-kinase anchoring protein 13)
23195	681.134	3.36016	0.97502	3.44625	0.000568431	0.0129799	MDN1	MDN1 (midasin AAA ATPase 1)
23127	254.505	3.35909	1.04708	3.20805	0.00133638	0.0175608	COLGALT2	COLGALT2 (collagen beta(1-O)galactosyltransferase 2)
9631	244.17	3.35805	0.980475	3.42492	0.000614988	0.0131649	NUP155	NUP155 (nucleoporin 155)
65980	240.661	3.34911	0.953051	3.5141	0.000441252	0.0119224	BRD9	BRD9 (bromodomain containing 9)
55073	333.721	3.3477	0.990542	3.37967	0.000725741	0.0138172	LRRC37A4P	LRRC37A4P (leucine rich repeat containing 37 member A4, pseudogene)
23145	230.334	3.34623	1.0462	3.19845	0.00138167	0.0177811	SSPO	Not Found
7094	313.291	3.34317	0.988519	3.382	0.000719599	0.0138172	TLN1	TLN1 (talin 1)
6867	238.113	3.34222	1.03093	3.24194	0.0011872	0.0172733	TACC1	TACC1 (transforming acidic coiled-coil containing protein 1)
821	247.186	3.3366	0.999367	3.33871	0.000841669	0.0146232	CANX	CANX (calnexin)
55112	188.372	3.33646	1.00201	3.32977	0.000869189	0.0149127	WDR60	Not Found
64710	248.339	3.33319	0.934698	3.56606	0.00036239	0.0111254	NUCKS1	NUCKS1 (nuclear casein kinase and cyclin dependent kinase substrate 1)
7916	210.231	3.33141	1.01881	3.26992	0.00107579	0.01653	PRRC2A	PRRC2A (proline rich coiled-coil 2A)
22880	183.405	3.32627	1.02927	3.23169	0.00123059	0.0172796	MORC2	MORC2 (MORC family CW-type zinc finger 2)
25859	217.478	3.32367	0.993765	3.34453	0.000824231	0.0145393	PART1	PART1 (prostate androgen-regulated transcript 1)
6744	273.312	3.3232	1.12049	2.96585	0.00301848	0.0216766	SSFA2	Not Found
5930	261.643	3.32303	1.01381	3.27777	0.0010463	0.0165033	RBBP6	RBBP6 (RB binding protein 6, ubiquitin ligase)
2078	195.887	3.32189	1.08126	3.07224	0.00212458	0.0191151	ERG	ERG (ETS transcription factor ERG)
53405	196.423	3.31575	1.0544	3.14469	0.00166264	0.0184771	CLIC5	CLIC5 (chloride intracellular channel 5)
3798	678.939	3.31176	0.834028	3.9708	7.16E-05	0.0035783	KIF5A	KIF5A (kinesin family member 5A)
730	200.162	3.31163	1.06009	3.12393	0.00178451	0.0186607	C7	C7 (complement C7)
8826	354.307	3.31057	0.985758	3.3584	0.000783941	0.0143237	IQGAP1	IQGAP1 (IQ motif containing GTPase activating protein 1)
23109	183.5	3.30927	0.904263	3.65964	0.000252574	0.00899016	DDN	DDN (dendrin)
57575	227.412	3.30383	1.04062	3.17487	0.00149903	0.0181337	PCDH10	PCDH10 (protocadherin 10)
71	319.835	3.29879	0.797789	4.13492	3.55E-05	0.00202809	ACTG1	ACTG1 (actin gamma 1)
84952	264.936	3.29688	1.00884	3.26798	0.00108318	0.01653	CGNL1	CGNL1 (cingulin like 1)
283463	731.457	3.29491	1.16107	2.83782	0.00454227	0.0259977	MUC19	MUC19 (mucin 19, oligomeric)
54768	893.15	3.29427	0.969648	3.39739	0.00068031	0.0134745	HYDIN	HYDIN (HYDIN axonemal central pair apparatus protein)
9728	263.077	3.29364	1.0615	3.10282	0.00191686	0.018883	SECISBP2L	SECISBP2L (SECIS binding protein 2 like)
157697	274.361	3.29059	0.966437	3.40487	0.000661958	0.0133402	ERICH1	ERICH1 (glutamate rich 1)
9053	310.663	3.28467	0.978989	3.35517	0.000793167	0.0143237	MAP7	MAP7 (microtubule associated protein 7)
56992	191.895	3.27527	1.08333	3.02333	0.00250007	0.0205452	KIF15	KIF15 (kinesin family member 15)
10260	219.076	3.27247	1.09126	2.99881	0.00271036	0.0205452	DENND4A	DENND4A (DENN domain containing 4A)
5992	198.023	3.27004	1.02687	3.18447	0.0014502	0.018119	RFX4	RFX4 (regulatory factor X4)
105379443	277.762	3.26753	0.931323	3.50848	0.000450668	0.0119224	LOC105379443	LOC105379443 (methylenetetrahydrofolate dehydrogenase (NADP+ dependent) 1 like pseudogene)
154664	517.967	3.26539	0.987741	3.30592	0.000946649	0.0156038	ABCA13	ABCA13 (ATP binding cassette subfamily A member 13)
29797	199.467	3.26535	1.07197	3.04613	0.00231811	0.0198881	POM121L8P	POM121L8P (POM121 transmembrane nucleoporin like 8, pseudogene)
10114	218.939	3.25794	1.02414	3.18116	0.00146687	0.018119	HIPK3	HIPK3 (homeodomain interacting protein kinase 3)
3187	180.33	3.25782	1.00863	3.22994	0.00123817	0.0172796	HNRNPH1	HNRNPH1 (heterogeneous nuclear ribonucleoprotein H1)
161357	238.122	3.25668	1.01672	3.20313	0.00135943	0.0177137	MDGA2	MDGA2 (MAM domain containing glycosylphosphatidylinositol anchor 2)
547	244.745	3.25295	1.01404	3.2079	0.00133708	0.0175608	KIF1A	KIF1A (kinesin family member 1A)
23286	229.474	3.25213	1.00285	3.24288	0.00118327	0.0172733	WWC1	WWC1 (WW and C2 domain containing 1)
51366	401.107	3.24936	0.951502	3.41498	0.000637874	0.0131649	UBR5	UBR5 (ubiquitin protein ligase E3 component n-recognin 5)
8502	287.951	3.24642	0.950461	3.41563	0.000636351	0.0131649	PKP4	PKP4 (plakophilin 4)
107	208.527	3.245	1.07644	3.01456	0.00257356	0.0205452	ADCY1	ADCY1 (adenylate cyclase 1)
51059	347.488	3.24068	0.993721	3.26116	0.00110958	0.0167186	FAM135B	FAM135B (family with sequence similarity 135 member B)
8871	234.712	3.23976	1.06857	3.03186	0.00243052	0.0201668	SYNJ2	SYNJ2 (synaptojanin 2)
285965	200.949	3.2332	0.983733	3.28667	0.00101381	0.0164807	EPHA1-AS1	EPHA1-AS1 (EPHA1 antisense RNA 1)
128102	230.375	3.2332	1.00102	3.22991	0.00123828	0.0172796	HSD3BP4	HSD3BP4 (hydroxy-delta-5-steroid dehydrogenase, 3 beta, pseudogene 4)
9215	182.068	3.23145	1.07082	3.01774	0.00254665	0.0205452	LARGE1	LARGE1 (LARGE xylosyl- and glucuronyltransferase 1)
720	208.453	3.2301	1.00385	3.21771	0.00129221	0.0174377	C4A	C4A (complement C4A (Rodgers blood group))
9785	247.962	3.23009	1.01639	3.17802	0.00148286	0.018119	DHX38	DHX38 (DEAH-box helicase 38)
54456	209.393	3.22985	1.01249	3.19002	0.00142262	0.01801	MOV10L1	MOV10L1 (Mov10 like RISC complex RNA helicase 1)
5980	326.595	3.22961	0.974067	3.3156	0.00091447	0.0153831	REV3L	REV3L (REV3 like, DNA directed polymerase zeta catalytic subunit)
1794	397.429	3.22726	1.03327	3.12333	0.00178817	0.0186607	DOCK2	DOCK2 (dedicator of cytokinesis 2)
80000	311.361	3.22618	0.966657	3.33746	0.000845479	0.0146232	GREB1L	GREB1L (GREB1 like retinoic acid receptor coactivator)
51585	206.745	3.2258	1.06199	3.0375	0.0023855	0.0199958	PCF11	PCF11 (PCF11 cleavage and polyadenylation factor subunit)
23321	221.294	3.22488	1.09713	2.93938	0.00328867	0.0224978	TRIM2	TRIM2 (tripartite motif containing 2)
9846	219.104	3.22376	0.95845	3.36351	0.000769568	0.0143237	GAB2	GAB2 (GRB2 associated binding protein 2)
286183	234.126	3.22365	0.992817	3.24697	0.00116639	0.0172569	NKAIN3	NKAIN3 (sodium/potassium transporting ATPase interacting 3)
26154	364.965	3.22126	0.994291	3.23975	0.00119633	0.0172733	ABCA12	ABCA12 (ATP binding cassette subfamily A member 12)
8720	252.228	3.21853	1.01738	3.16356	0.00155854	0.0181613	MBTPS1	MBTPS1 (membrane bound transcription factor peptidase, site 1)
57728	191.296	3.2163	1.07244	2.99905	0.00270821	0.0205452	WDR19	WDR19 (WD repeat domain 19)
8925	582.816	3.21544	0.981142	3.27724	0.00104826	0.0165033	HERC1	HERC1 (HECT and RLD domain containing E3 ubiquitin protein ligase family member 1)
23524	360.244	3.215	0.935064	3.43826	0.000585458	0.0130717	SRRM2	SRRM2 (serine/arginine repetitive matrix 2)
6872	387.953	3.21336	0.944295	3.40292	0.000666703	0.0133402	TAF1	TAF1 (TATA-box binding protein associated factor 1)
2534	202.866	3.21209	1.04126	3.08481	0.00203679	0.0189437	FYN	FYN (FYN proto-oncogene, Src family tyrosine kinase)
92106	404.675	3.21159	1.00985	3.18025	0.00147146	0.018119	OXNAD1	OXNAD1 (oxidoreductase NAD binding domain containing 1)
30832	195.603	3.21115	1.0485	3.0626	0.00219423	0.0193155	ZNF354C	ZNF354C (zinc finger protein 354C)
23072	281.898	3.21019	0.999774	3.21091	0.00132314	0.0175608	HECW1	HECW1 (HECT, C2 and WW domain containing E3 ubiquitin protein ligase 1)
7586	221.167	3.20878	1.01997	3.14594	0.00165551	0.0184771	ZKSCAN1	ZKSCAN1 (zinc finger with KRAB and SCAN domains 1)
55773	200.998	3.20871	1.06833	3.00348	0.00266913	0.0205452	TBC1D23	TBC1D23 (TBC1 domain family member 23)
221395	251.045	3.20512	1.05017	3.05201	0.00227312	0.0198676	ADGRF5	ADGRF5 (adhesion G protein-coupled receptor F5)
100996415	405.807	3.20354	1.00565	3.18555	0.00144478	0.018119	LOC100996415	Not Found
51747	1126.54	3.20244	0.725949	4.41139	1.03E-05	0.000764419	LUC7L3	LUC7L3 (LUC7 like 3 pre-mRNA splicing factor)
5924	273.954	3.20166	1.03433	3.0954	0.00196546	0.018883	RASGRF2	RASGRF2 (Ras protein specific guanine nucleotide releasing factor 2)
55964	184.079	3.20067	1.03454	3.09382	0.00197595	0.018883	44807	Not Found
23328	302.955	3.19995	0.997411	3.20826	0.00133541	0.0175608	SASH1	SASH1 (SAM and SH3 domain containing 1)
80243	285.481	3.19754	1.03626	3.08565	0.00203108	0.0189437	PREX2	PREX2 (phosphatidylinositol-3,4,5-trisphosphate dependent Rac exchange factor 2)
29959	195.747	3.19713	1.02056	3.13274	0.00173185	0.0186607	NRBP1	NRBP1 (nuclear receptor binding protein 1)
55289	290.231	3.1964	1.00776	3.17178	0.00151505	0.0181511	ACOXL	ACOXL (acyl-CoA oxidase like)
111	180.596	3.19235	1.06313	3.00278	0.00267529	0.0205452	ADCY5	ADCY5 (adenylate cyclase 5)
3633	200.294	3.19158	1.03384	3.0871	0.00202117	0.0189437	INPP5B	INPP5B (inositol polyphosphate-5-phosphatase B)
54875	239.968	3.18887	1.01033	3.15626	0.00159808	0.0181965	CNTLN	CNTLN (centlein)
58508	544.984	3.18764	0.958348	3.32619	0.000880434	0.0149127	KMT2C	KMT2C (lysine methyltransferase 2C)
57486	201.434	3.18564	1.07342	2.96776	0.00299976	0.0216688	NLN	NLN (neurolysin)
7984	311.794	3.18463	1.12276	2.83643	0.00456205	0.0259977	ARHGEF5	ARHGEF5 (Rho guanine nucleotide exchange factor 5)
721	202.034	3.18434	0.994378	3.20234	0.00136315	0.0177137	C4B	C4B (complement C4B (Chido blood group))
6304	219.302	3.18361	1.03325	3.08116	0.00206197	0.0189437	SATB1	SATB1 (SATB homeobox 1)
727832	384.705	3.17957	0.946915	3.35782	0.000785603	0.0143237	GOLGA6L6	GOLGA6L6 (golgin A6 family like 6)
4289	250.853	3.17946	0.987063	3.22114	0.00127683	0.017436	MKLN1	MKLN1 (muskelin 1)
25959	203.503	3.17638	0.77991	4.07275	4.65E-05	0.00259339	KANK2	KANK2 (KN motif and ankyrin repeat domains 2)
4249	228.054	3.17602	1.05454	3.01177	0.00259726	0.0205452	MGAT5	MGAT5 (alpha-1,6-mannosylglycoprotein 6-beta-N-acetylglucosaminyltransferase)
440300	277.564	3.17529	1.13679	2.79321	0.00521881	0.0278018	LOC440300	LOC440300 (chondroitin sulfate proteoglycan 4 pseudogene)
283755	395.355	3.17158	0.944288	3.3587	0.000783104	0.0143237	HERC2P3	HERC2P3 (HERC2 pseudogene 3)
54986	383.971	3.17081	0.978886	3.2392	0.00119866	0.0172733	ULK4	ULK4 (unc-51 like kinase 4)
7204	436.541	3.16992	1.033	3.06866	0.00215022	0.0191151	TRIO	TRIO (trio Rho guanine nucleotide exchange factor)
3603	214.608	3.1698	1.09462	2.8958	0.00378195	0.0239416	IL16	IL16 (interleukin 16)
10395	196.096	3.16655	1.04005	3.04462	0.00232977	0.0198881	DLC1	DLC1 (DLC1 Rho GTPase activating protein)
4586	276.552	3.16447	1.01407	3.12057	0.00180502	0.0187052	MUC5AC	MUC5AC (mucin 5AC, oligomeric mucus/gel-forming)
23037	321.85	3.16436	1.01986	3.10276	0.00191727	0.018883	PDZD2	PDZD2 (PDZ domain containing 2)
26057	442.653	3.16301	0.966659	3.27211	0.00106749	0.01653	ANKRD17	ANKRD17 (ankyrin repeat domain 17)
642633	311.275	3.16297	1.05159	3.00781	0.00263139	0.0205452	FAM230B	FAM230B (family with sequence similarity 230 member B)
727758	288.435	3.16022	0.963107	3.28127	0.0010334	0.0164807	ROCK1P1	ROCK1P1 (Rho associated coiled-coil containing protein kinase 1 pseudogene 1)
79960	230.165	3.15553	0.97538	3.23518	0.00121565	0.0172796	JADE1	JADE1 (jade family PHD finger 1)
64397	331.709	3.1548	0.960736	3.28374	0.00102441	0.0164807	ZNF106	ZNF106 (zinc finger protein 106)
57720	276.093	3.15451	1.05339	2.99462	0.00274789	0.0206386	GPR107	GPR107 (G protein-coupled receptor 107)
158326	425.32	3.15262	0.975087	3.23316	0.00122427	0.0172796	FREM1	FREM1 (FRAS1 related extracellular matrix 1)
101928621	341.851	3.1525	1.16418	2.70791	0.00677082	0.0318566	#N/A
23279	191.471	3.14523	1.04875	2.99903	0.0027084	0.0205452	NUP160	NUP160 (nucleoporin 160)
9813	195.778	3.14196	1.02988	3.05082	0.00228221	0.0198762	EFCAB14	EFCAB14 (EF-hand calcium binding domain 14)
55023	322.782	3.13973	1.01908	3.08096	0.00206335	0.0189437	PHIP	PHIP (pleckstrin homology domain interacting protein)
5793	214.913	3.13896	1.07846	2.9106	0.00360736	0.0238805	PTPRG	PTPRG (protein tyrosine phosphatase receptor type G)
5789	337.91	3.13862	0.990451	3.16888	0.0015303	0.0181566	PTPRD	PTPRD (protein tyrosine phosphatase receptor type D)
83988	185.258	3.1362	1.09614	2.86114	0.00422125	0.0250074	NCALD	NCALD (neurocalcin delta)
63967	339.089	3.13384	0.963933	3.2511	0.00114959	0.0171115	CLSPN	CLSPN (claspin)
375449	451.695	3.13347	0.981209	3.19347	0.00140572	0.0179392	MAST4	MAST4 (microtubule associated serine/threonine kinase family member 4)
25836	244.569	3.13095	0.999671	3.13198	0.0017363	0.0186607	NIPBL	NIPBL (NIPBL cohesin loading factor)
54904	248.68	3.12908	0.989148	3.16341	0.00155934	0.0181613	WHSC1L1	Not Found
9898	252.267	3.12693	0.990837	3.15584	0.00160034	0.0181965	UBAP2L	UBAP2L (ubiquitin associated protein 2 like)
4915	405.873	3.12623	1.00222	3.11931	0.00181278	0.0187067	NTRK2	NTRK2 (neurotrophic receptor tyrosine kinase 2)
57181	190.45	3.12097	1.02724	3.0382	0.00237992	0.0199958	SLC39A10	SLC39A10 (solute carrier family 39 member 10)
23261	222.848	3.12093	1.0578	2.95038	0.00317382	0.0222712	CAMTA1	CAMTA1 (calmodulin binding transcription activator 1)
10902	262.11	3.12092	1.00707	3.09901	0.00194169	0.018883	BRD8	BRD8 (bromodomain containing 8)
11170	1236.37	3.11871	0.857463	3.63714	0.00027568	0.00917667	FAM107A	FAM107A (family with sequence similarity 107 member A)
253143	287.227	3.118	0.998068	3.12403	0.0017839	0.0186607	PRR14L	PRR14L (proline rich 14 like)
3782	328.459	3.11439	0.986364	3.15744	0.00159161	0.0181965	KCNN3	KCNN3 (potassium calcium-activated channel subfamily N member 3)
3778	445.533	3.11354	0.993361	3.13435	0.00172236	0.0186607	KCNMA1	KCNMA1 (potassium calcium-activated channel subfamily M alpha 1)
716	185.049	3.10683	1.01218	3.06943	0.00214466	0.0191151	C1S	C1S (complement C1s)
26869	3258.75	3.10546	0.948753	3.2732	0.00106337	0.01653	RNU1-3	RNU1-3 (RNA, U1 small nuclear 3)
79987	315.302	3.10537	0.998273	3.11075	0.00186615	0.0188031	SVEP1	SVEP1 (sushi, von Willebrand factor type A, EGF and pentraxin domain containing 1)
26009	191.688	3.10461	0.994265	3.12251	0.00179313	0.0186607	ZZZ3	ZZZ3 (zinc finger ZZ-type containing 3)
7038	292.189	3.10343	1.03581	2.99613	0.00273425	0.0206386	TG	TG (thyroglobulin)
10050	226.706	3.1021	1.00744	3.07921	0.00207551	0.0189437	SLC17A4	SLC17A4 (solute carrier family 17 member 4)
51196	294.419	3.09881	0.991694	3.12477	0.00177947	0.0186607	PLCE1	PLCE1 (phospholipase C epsilon 1)
4763	395.738	3.09817	1.00865	3.0716	0.00212914	0.0191151	NF1	NF1 (neurofibromin 1)
79776	287.709	3.09735	0.995531	3.11125	0.00186297	0.0188031	ZFHX4	ZFHX4 (zinc finger homeobox 4)
4216	223.395	3.09107	1.0029	3.08214	0.00205519	0.0189437	MAP3K4	MAP3K4 (mitogen-activated protein kinase kinase kinase 4)
6712	261.646	3.09101	0.984694	3.13905	0.00169495	0.0186607	SPTBN2	SPTBN2 (spectrin beta, non-erythrocytic 2)
23214	219.06	3.09081	1.0296	3.00194	0.00268262	0.0205452	XPO6	XPO6 (exportin 6)
60684	225.174	3.08962	1.04996	2.94262	0.00325452	0.0224182	TRAPPC11	TRAPPC11 (trafficking protein particle complex subunit 11)
342096	422.467	3.08942	0.997518	3.0971	0.00195422	0.018883	GOLGA6A	GOLGA6A (golgin A6 family member A)
9659	626.497	3.08899	0.979886	3.1524	0.00161933	0.0183208	PDE4DIP	PDE4DIP (phosphodiesterase 4D interacting protein)
127731	268.342	3.0886	0.971333	3.17975	0.00147402	0.018119	VWA5B1	VWA5B1 (von Willebrand factor A domain containing 5B1)
54453	225.831	3.08839	1.01576	3.04047	0.0023621	0.0199588	RIN2	RIN2 (Ras and Rab interactor 2)
22828	188.272	3.0883	1.09972	2.80826	0.00498105	0.0272137	SCAF8	SCAF8 (SR-related CTD associated factor 8)
5998	355.335	3.08812	0.990521	3.11767	0.00182286	0.018732	RGS3	RGS3 (regulator of G protein signaling 3)
7148	194.009	3.08639	1.0268	3.00583	0.00264858	0.0205452	TNXB	TNXB (tenascin XB)
374868	236.732	3.08536	1.06512	2.89673	0.0037707	0.0239416	ATP9B	ATP9B (ATPase phospholipid transporting 9B (putative))
5865	272.366	3.08075	0.997313	3.08905	0.00200796	0.0189437	RAB3B	RAB3B (RAB3B, member RAS oncogene family)
3936	219.363	3.07999	1.04682	2.94222	0.00325866	0.0224182	LCP1	LCP1 (lymphocyte cytosolic protein 1)
728888	256.932	3.079	1.05701	2.91293	0.00358058	0.0237673	NPIPB11	NPIPB11 (nuclear pore complex interacting protein family member B11)
2036	247.804	3.07613	1.083	2.84037	0.00450613	0.0259977	EPB41L1	EPB41L1 (erythrocyte membrane protein band 4.1 like 1)
8310	220.185	3.07357	0.998497	3.0782	0.00208258	0.0189437	ACOX3	ACOX3 (acyl-CoA oxidase 3, pristanoyl)
10207	325.797	3.07102	0.981753	3.1281	0.00175938	0.0186607	PATJ	PATJ (PATJ crumbs cell polarity complex component)
79658	212.639	3.06852	0.982581	3.12292	0.00179064	0.0186607	ARHGAP10	ARHGAP10 (Rho GTPase activating protein 10)
58538	187.286	3.06787	1.07931	2.84243	0.00447711	0.0259977	MPP4	MPP4 (MAGUK p55 scaffold protein 4)
51317	213.044	3.06688	1.07399	2.85558	0.00429582	0.025301	PHF21A	PHF21A (PHD finger protein 21A)
7994	281.357	3.06191	1.00466	3.0477	0.00230599	0.0198826	KAT6A	KAT6A (lysine acetyltransferase 6A)
285704	180.516	3.06172	1.02321	2.99226	0.00276921	0.0206723	RGMB	RGMB (repulsive guidance molecule BMP co-receptor b)
79627	229.962	3.05849	0.99635	3.0697	0.00214277	0.0191151	OGFRL1	OGFRL1 (opioid growth factor receptor like 1)
9209	268.904	3.05651	0.981631	3.1137	0.00184756	0.0188031	LRRFIP2	LRRFIP2 (LRR binding FLII interacting protein 2)
85461	255.432	3.05635	1.04754	2.91764	0.00352695	0.0236672	TANC1	TANC1 (tetratricopeptide repeat, ankyrin repeat and coiled-coil containing 1)
83990	214.118	3.05379	1.00311	3.04431	0.00233216	0.0198881	BRIP1	BRIP1 (BRCA1 interacting helicase 1)
57484	288.714	3.05358	0.977009	3.12543	0.00177542	0.0186607	RNF150	RNF150 (ring finger protein 150)
7170	322.662	3.05345	0.94629	3.22676	0.00125201	0.0173725	TPM3	TPM3 (tropomyosin 3)
168507	316.799	3.05317	0.991631	3.07894	0.00207737	0.0189437	PKD1L1	PKD1L1 (polycystin 1 like 1, transient receptor potential channel interacting)
135112	210.505	3.04749	1.03388	2.94761	0.00320242	0.0223441	NCOA7	NCOA7 (nuclear receptor coactivator 7)
9711	242.535	3.0474	0.973271	3.13109	0.00174158	0.0186607	RUBCN	RUBCN (rubicon autophagy regulator)
51422	187.652	3.04733	1.07436	2.83642	0.00456229	0.0259977	PRKAG2	PRKAG2 (protein kinase AMP-activated non-catalytic subunit gamma 2)
48	198.371	3.04559	1.05124	2.89714	0.00376578	0.0239416	ACO1	ACO1 (aconitase 1)
23034	199.158	3.04526	1.01122	3.01147	0.00259985	0.0205452	SAMD4A	SAMD4A (sterile alpha motif domain containing 4A)
55230	233.879	3.04469	1.0344	2.94342	0.00324603	0.0224182	USP40	USP40 (ubiquitin specific peptidase 40)
3320	869.788	3.0425	0.766994	3.96679	7.28E-05	0.0035783	HSP90AA1	HSP90AA1 (heat shock protein 90 alpha family class A member 1)
2157	278.081	3.03795	0.961843	3.15847	0.00158602	0.0181965	F8	F8 (coagulation factor VIII)
818	226.84	3.03779	1.02796	2.95516	0.0031251	0.0221189	CAMK2G	CAMK2G (calcium/calmodulin dependent protein kinase II gamma)
22837	231.29	3.03633	0.981027	3.09505	0.00196777	0.018883	COBLL1	COBLL1 (cordon-bleu WH2 repeat protein like 1)
5774	225.945	3.03556	1.05422	2.87943	0.00398395	0.0244615	PTPN3	PTPN3 (protein tyrosine phosphatase non-receptor type 3)
55450	187.197	3.03469	0.867377	3.4987	0.000467533	0.0122155	CAMK2N1	CAMK2N1 (calcium/calmodulin dependent protein kinase II inhibitor 1)
23469	204.472	3.03111	1.0031	3.02173	0.00251336	0.0205452	PHF3	PHF3 (PHD finger protein 3)
3746	314.437	3.03034	0.982593	3.08402	0.00204224	0.0189437	KCNC1	KCNC1 (potassium voltage-gated channel subfamily C member 1)
4703	1209.42	3.03013	0.966467	3.13526	0.00171701	0.0186607	NEB	NEB (nebulin)
253714	291.73	3.02883	1.01848	2.97386	0.00294076	0.0213684	MMS22L	MMS22L (MMS22 like, DNA repair protein)
4988	415.576	3.02799	1.14058	2.65479	0.00793588	0.0337558	OPRM1	OPRM1 (opioid receptor mu 1)
4035	307.413	3.0259	1.0157	2.97914	0.0028906	0.0212554	LRP1	LRP1 (LDL receptor related protein 1)
259282	307.397	3.02423	1.01616	2.97613	0.00291914	0.0213375	BOD1L1	BOD1L1 (biorientation of chromosomes in cell division 1 like 1)
80205	325.061	3.01939	0.960092	3.14489	0.00166149	0.0184771	CHD9	CHD9 (chromodomain helicase DNA binding protein 9)
27255	234.07	3.01897	1.14625	2.63378	0.00844404	0.0348865	CNTN6	CNTN6 (contactin 6)
653188	220.329	3.01787	1.11488	2.70691	0.00679124	0.0318916	GUSBP3	GUSBP3 (GUSB pseudogene 3)
4774	223.729	3.01399	0.969366	3.10924	0.00187572	0.0188031	NFIA	NFIA (nuclear factor I A)
83732	212.913	3.01224	0.974793	3.09013	0.00200067	0.0189437	RIOK1	RIOK1 (RIO kinase 1)
50618	248.34	3.00949	1.03465	2.90871	0.00362928	0.0238806	ITSN2	ITSN2 (intersectin 2)
57492	267.931	3.00828	1.00115	3.00483	0.00265728	0.0205452	ARID1B	ARID1B (AT-rich interaction domain 1B)
3908	358.95	3.00701	1.03663	2.90076	0.00372254	0.0239416	LAMA2	LAMA2 (laminin subunit alpha 2)
11174	293.946	3.00663	0.950493	3.16323	0.00156028	0.0181613	ADAMTS6	ADAMTS6 (ADAM metallopeptidase with thrombospondin type 1 motif 6)
11039	269.855	3.00563	0.979712	3.06787	0.0021559	0.0191151	SMA4	Not Found
59269	325.236	3.00544	1.00641	2.9863	0.00282378	0.0209154	HIVEP3	HIVEP3 (HIVEP zinc finger 3)
102723849	267.963	3.00426	0.995744	3.0171	0.00255206	0.0205452	SPDYE17	SPDYE17 (speedy/RINGO cell cycle regulator family member E17)
26137	438.902	2.99876	0.994489	3.01538	0.00256659	0.0205452	ZBTB20	ZBTB20 (zinc finger and BTB domain containing 20)
57670	303.955	2.99872	0.956785	3.13417	0.00172343	0.0186607	KIAA1549	KIAA1549 (KIAA1549)
84570	228.3	2.99763	1.03684	2.89113	0.00383857	0.0239416	COL25A1	COL25A1 (collagen type XXV alpha 1 chain)
9734	307.182	2.99347	1.01526	2.94848	0.00319338	0.0223441	HDAC9	HDAC9 (histone deacetylase 9)
85407	209.261	2.99309	0.985912	3.03586	0.0023985	0.0200364	NKD1	NKD1 (NKD inhibitor of WNT signaling pathway 1)
493	298.546	2.98937	1.00378	2.97811	0.00290036	0.0212635	ATP2B4	ATP2B4 (ATPase plasma membrane Ca2+ transporting 4)
27086	187.884	2.98808	1.08095	2.76432	0.00570419	0.028827	FOXP1	FOXP1 (forkhead box P1)
132320	203.039	2.9877	1.016	2.94065	0.00327529	0.0224696	SCLT1	SCLT1 (sodium channel and clathrin linker 1)
11064	260.586	2.98366	1.00803	2.95989	0.00307744	0.0219399	CNTRL	CNTRL (centriolin)
51773	271.983	2.97927	0.990627	3.00746	0.00263442	0.0205452	RSF1	RSF1 (remodeling and spacing factor 1)
57214	244.238	2.97832	1.01354	2.93853	0.00329772	0.0224978	CEMIP	CEMIP (cell migration inducing hyaluronidase 1)
103	281.28	2.97616	0.976237	3.04861	0.00229905	0.0198826	ADAR	ADAR (adenosine deaminase RNA specific)
4660	393.118	2.97447	0.993748	2.99318	0.00276082	0.0206723	PPP1R12B	PPP1R12B (protein phosphatase 1 regulatory subunit 12B)
140710	185.989	2.97144	1.03996	2.85725	0.00427324	0.0252285	SOGA1	MTCL2 (microtubule crosslinking factor 2)
56171	330.272	2.97068	1.04516	2.84233	0.00447855	0.0259977	DNAH7	DNAH7 (dynein axonemal heavy chain 7)
22979	244.269	2.97037	0.974679	3.04754	0.00230722	0.0198826	EFR3B	EFR3B (EFR3 homolog B)
23114	287.474	2.96994	1.03464	2.87051	0.00409806	0.0249748	NFASC	NFASC (neurofascin)
800	385.942	2.96948	0.662429	4.48272	7.37E-06	0.000639136	CALD1	CALD1 (caldesmon 1)
222256	245.419	2.96931	1.00364	2.95855	0.00309088	0.0219399	CDHR3	CDHR3 (cadherin related family member 3)
57519	369.853	2.96917	0.98989	2.99949	0.00270428	0.0205452	STARD9	STARD9 (StAR related lipid transfer domain containing 9)
8760	230.318	2.96794	0.935195	3.1736	0.00150558	0.0181337	CDS2	CDS2 (CDP-diacylglycerol synthase 2)
84376	211.006	2.9679	1.13404	2.61711	0.00886787	0.0356906	HOOK3	HOOK3 (hook microtubule tethering protein 3)
55790	244.598	2.9663	1.01635	2.9186	0.0035161	0.0236591	CSGALNACT1	CSGALNACT1 (chondroitin sulfate N-acetylgalactosaminyltransferase 1)
117248	193.996	2.96615	1.00458	2.95263	0.0031508	0.0222367	GALNT15	GALNT15 (polypeptide N-acetylgalactosaminyltransferase 15)
4163	256.278	2.96418	1.01959	2.90722	0.00364656	0.0238825	MCC	MCC (MCC regulator of WNT signaling pathway)
285966	203.641	2.96311	0.986467	3.00376	0.00266661	0.0205452	TCAF2	TCAF2 (TRPM8 channel associated factor 2)
57683	219.814	2.96305	1.03122	2.87334	0.00406155	0.0248757	ZDBF2	ZDBF2 (zinc finger DBF-type containing 2)
18	210.774	2.96304	1.06145	2.79152	0.00524619	0.0278018	ABAT	ABAT (4-aminobutyrate aminotransferase)
9172	279.485	2.96109	1.00335	2.9512	0.00316544	0.0222712	MYOM2	MYOM2 (myomesin 2)
6581	184.648	2.95928	1.05227	2.81228	0.00491918	0.027028	SLC22A3	SLC22A3 (solute carrier family 22 member 3)
7248	297.86	2.95803	1.07008	2.7643	0.00570455	0.028827	TSC1	TSC1 (TSC complex subunit 1)
3326	440.729	2.95762	0.661367	4.47198	7.75E-06	0.000639136	HSP90AB1	HSP90AB1 (heat shock protein 90 alpha family class B member 1)
9844	307.993	2.95714	0.966762	3.05881	0.0022222	0.0194919	ELMO1	ELMO1 (engulfment and cell motility 1)
100310812	332.532	2.95709	0.938412	3.15117	0.00162619	0.0183208	SPDYE2B	SPDYE2B (speedy/RINGO cell cycle regulator family member E2B)
79026	880.229	2.95365	0.75982	3.8873	0.000101364	0.0046102	AHNAK	AHNAK (AHNAK nucleoprotein)
3710	186.447	2.95011	1.07126	2.75388	0.0058894	0.0292209	ITPR3	ITPR3 (inositol 1,4,5-trisphosphate receptor type 3)
9031	252.146	2.94901	0.970029	3.04012	0.00236482	0.0199588	BAZ1B	BAZ1B (bromodomain adjacent to zinc finger domain 1B)
775	364.138	2.94886	0.97235	3.03272	0.00242363	0.0201668	CACNA1C	CACNA1C (calcium voltage-gated channel subunit alpha1 C)
4644	293.9	2.94787	1.01595	2.90158	0.00371283	0.0239416	MYO5A	MYO5A (myosin VA)
9332	228.526	2.94327	1.0266	2.86702	0.00414358	0.0250074	CD163	CD163 (CD163 molecule)
2617	232.032	2.94043	1.11366	2.64034	0.00828218	0.0345602	GARS	GARS1 (glycyl-tRNA synthetase 1)
374378	210.423	2.93978	1.02726	2.86179	0.00421261	0.0250074	GALNT18	GALNT18 (polypeptide N-acetylgalactosaminyltransferase 18)
23230	249.88	2.93918	1.04675	2.80792	0.00498623	0.0272137	VPS13A	VPS13A (vacuolar protein sorting 13 homolog A)
9228	277.897	2.93713	0.966065	3.0403	0.0023634	0.0199588	DLGAP2	DLGAP2 (DLG associated protein 2)
84163	190.691	2.93683	1.00364	2.92618	0.00343149	0.0232169	GTF2IRD2	GTF2IRD2 (GTF2I repeat domain containing 2)
728411	215.227	2.93425	1.16034	2.52879	0.0114456	0.0412175	GUSBP1	GUSBP1 (GUSB pseudogene 1)
205717	198.842	2.93425	1.02455	2.86393	0.00418417	0.0250074	USF3	USF3 (upstream transcription factor family member 3)
5145	228.081	2.93391	0.974862	3.00956	0.00261626	0.0205452	PDE6A	PDE6A (phosphodiesterase 6A)
163590	188.922	2.93348	0.991364	2.95903	0.00308609	0.0219399	TOR1AIP2	TOR1AIP2 (torsin 1A interacting protein 2)
51752	226.827	2.92688	0.981431	2.98226	0.00286127	0.021103	ERAP1	ERAP1 (endoplasmic reticulum aminopeptidase 1)
284716	187.524	2.9268	1.06983	2.73576	0.00622357	0.0302077	RIMKLA	RIMKLA (ribosomal modification protein rimK like family member A)
55755	227.906	2.92594	1.10213	2.6548	0.00793544	0.0337558	CDK5RAP2	CDK5RAP2 (CDK5 regulatory subunit associated protein 2)
114884	204.877	2.9254	1.02925	2.84228	0.00447927	0.0259977	OSBPL10	OSBPL10 (oxysterol binding protein like 10)
6272	228.668	2.92431	1.05276	2.77776	0.00547351	0.0282016	SORT1	SORT1 (sortilin 1)
4645	301.504	2.92392	1.01344	2.88515	0.00391223	0.0242026	MYO5B	MYO5B (myosin VB)
10499	280.501	2.92331	0.996227	2.93438	0.0033421	0.0227374	NCOA2	NCOA2 (nuclear receptor coactivator 2)
54887	205.353	2.9231	1.03869	2.81422	0.00488963	0.027028	UHRF1BP1	Not Found
2196	415.796	2.92081	0.948421	3.07966	0.0020724	0.0189437	FAT2	FAT2 (FAT atypical cadherin 2)
324	263.735	2.91878	0.972689	3.00073	0.00269335	0.0205452	APC	APC (APC regulator of WNT signaling pathway)
79991	187.807	2.91616	1.06493	2.73835	0.00617476	0.0301265	OBFC1	Not Found
1016	187.511	2.91521	1.08541	2.68581	0.00723535	0.0325458	CDH18	CDH18 (cadherin 18)
10154	312.728	2.91331	1.02444	2.8438	0.00445785	0.0259977	PLXNC1	PLXNC1 (plexin C1)
6310	205.338	2.91015	1.0267	2.83446	0.00459038	0.0260761	ATXN1	ATXN1 (ataxin 1)
26034	257.904	2.90878	0.998286	2.91378	0.00357085	0.0237673	IPCEF1	IPCEF1 (interaction protein for cytohesin exchange factors 1)
9821	219.105	2.90855	1.04036	2.79571	0.00517854	0.0277156	RB1CC1	RB1CC1 (RB1 inducible coiled-coil 1)
7091	228.292	2.90854	0.998175	2.91386	0.00356993	0.0237673	TLE4	TLE4 (TLE family member 4, transcriptional corepressor)
55132	184.835	2.90801	1.14669	2.536	0.0112126	0.0408577	LARP1B	LARP1B (La ribonucleoprotein 1B)
11083	318.572	2.90595	0.97322	2.98591	0.00282733	0.0209154	DIDO1	DIDO1 (death inducer-obliterator 1)
169044	403.924	2.90578	1.00358	2.8954	0.00378672	0.0239416	COL22A1	COL22A1 (collagen type XXII alpha 1 chain)
4036	588.666	2.90439	0.935476	3.10472	0.00190458	0.018883	LRP2	LRP2 (LDL receptor related protein 2)
8013	213.355	2.90348	1.00487	2.88941	0.00385967	0.0239984	NR4A3	NR4A3 (nuclear receptor subfamily 4 group A member 3)
57221	310.884	2.90159	0.996105	2.91293	0.0035805	0.0237673	ARFGEF3	ARFGEF3 (ARFGEF family member 3)
5243	192.425	2.90145	1.01298	2.86427	0.00417972	0.0250074	ABCB1	ABCB1 (ATP binding cassette subfamily B member 1)
5079	188.096	2.90063	0.935137	3.10182	0.00192333	0.018883	PAX5	PAX5 (paired box 5)
3752	222.97	2.8997	1.0491	2.764	0.0057098	0.028827	KCND3	KCND3 (potassium voltage-gated channel subfamily D member 3)
26999	294.818	2.89775	1.04145	2.78242	0.00539556	0.0279276	CYFIP2	CYFIP2 (cytoplasmic FMR1 interacting protein 2)
6625	241.379	2.89506	0.727702	3.97836	6.94E-05	0.00355055	SNRNP70	SNRNP70 (small nuclear ribonucleoprotein U1 subunit 70)
221264	322.891	2.89464	1.0238	2.82734	0.00469363	0.0265001	AK9	AK9 (adenylate kinase 9)
79618	340.603	2.89126	0.981611	2.94543	0.00322511	0.0224182	HMBOX1	HMBOX1 (homeobox containing 1)
2737	208.694	2.88817	1.01461	2.84657	0.00441927	0.0259039	GLI3	GLI3 (GLI family zinc finger 3)
56916	191.535	2.87771	0.995276	2.89137	0.00383572	0.0239416	SMARCAD1	SMARCAD1 (SWI/SNF-related, matrix-associated actin-dependent regulator of chromatin, subfamily a, containing DEAD/H box 1)
80854	231.745	2.87624	1.02239	2.81325	0.00490442	0.027028	SETD7	SETD7 (SET domain containing 7, histone lysine methyltransferase)
3977	231.017	2.87344	0.997375	2.881	0.00396417	0.0244615	LIFR	LIFR (LIF receptor subunit alpha)
6098	305.159	2.8732	1.02557	2.80156	0.00508563	0.0274512	ROS1	ROS1 (ROS proto-oncogene 1, receptor tyrosine kinase)
257218	250.637	2.87298	0.99476	2.88811	0.00387561	0.0240366	SHPRH	SHPRH (SNF2 histone linker PHD RING helicase)
23035	211.327	2.87232	1.06759	2.69048	0.00713504	0.0324328	PHLPP2	PHLPP2 (PH domain and leucine rich repeat protein phosphatase 2)
8603	216.781	2.87084	1.03375	2.77711	0.00548445	0.0282016	FAM193A	FAM193A (family with sequence similarity 193 member A)
122402	182.741	2.86994	1.08445	2.64646	0.00813383	0.0341813	TDRD9	TDRD9 (tudor domain containing 9)
5602	277.251	2.86914	0.922529	3.11008	0.00187035	0.0188031	MAPK10	MAPK10 (mitogen-activated protein kinase 10)
55002	200.948	2.86894	1.09108	2.62946	0.00855214	0.0348865	TMCO3	TMCO3 (transmembrane and coiled-coil domains 3)
84162	452.495	2.86797	0.950291	3.01799	0.00254457	0.0205452	KIAA1109	Not Found
56165	198.95	2.86754	1.01225	2.83284	0.00461368	0.0261087	TDRD1	TDRD1 (tudor domain containing 1)
653857	186.401	2.86709	1.04995	2.7307	0.00632002	0.0304352	ACTR3C	ACTR3C (actin related protein 3C)
57507	183.192	2.86552	1.09589	2.61478	0.00892854	0.0358309	ZNF608	ZNF608 (zinc finger protein 608)
26864	3260.99	2.86419	0.924476	3.09818	0.00194715	0.018883	RNVU1-7	RNVU1-7 (RNA, variant U1 small nuclear 7)
3836	228.635	2.86331	1.05367	2.71746	0.00657852	0.0313869	KPNA1	KPNA1 (karyopherin subunit alpha 1)
1607	225.477	2.86032	1.01486	2.81845	0.00482554	0.02691	DGKB	DGKB (diacylglycerol kinase beta)
9988	204.693	2.86031	0.987248	2.89726	0.0037644	0.0239416	DMTF1	DMTF1 (cyclin D binding myb like transcription factor 1)
8913	184.121	2.85985	1.06599	2.68282	0.00730032	0.0327063	CACNA1G	CACNA1G (calcium voltage-gated channel subunit alpha1 G)
100131257	232.702	2.85932	1.12898	2.53265	0.0113203	0.0410189	LOC100131257	LOC100131257 (zinc finger protein 655 pseudogene)
64283	281.809	2.85685	1.01148	2.82442	0.00473668	0.02656	ARHGEF28	ARHGEF28 (Rho guanine nucleotide exchange factor 28)
3156	186.028	2.85539	1.05007	2.71923	0.00654335	0.0313265	HMGCR	HMGCR (3-hydroxy-3-methylglutaryl-CoA reductase)
11057	219.862	2.85356	1.02566	2.78218	0.00539953	0.0279276	ABHD2	ABHD2 (abhydrolase domain containing 2, acylglycerol lipase)
286	232.79	2.85345	1.02244	2.79082	0.00525741	0.0278018	ANK1	ANK1 (ankyrin 1)
387119	193.548	2.84855	1.01333	2.81108	0.00493763	0.0270688	CEP85L	CEP85L (centrosomal protein 85 like)
223075	313.075	2.84691	0.98432	2.89226	0.00382481	0.0239416	CCDC129	Not Found
1912	294.624	2.84629	0.978752	2.90808	0.00363655	0.0238806	PHC2	PHC2 (polyhomeotic homolog 2)
89866	194.254	2.84359	1.09372	2.59993	0.00932437	0.0365825	SEC16B	SEC16B (SEC16 homolog B, endoplasmic reticulum export factor)
90102	208.013	2.84259	1.01837	2.79131	0.00524958	0.0278018	PHLDB2	PHLDB2 (pleckstrin homology like domain family B member 2)
85301	223.446	2.84256	1.04724	2.71434	0.00664084	0.0314256	COL27A1	COL27A1 (collagen type XXVII alpha 1 chain)
79741	238.24	2.84208	1.00884	2.81718	0.00484473	0.02692	CCDC7	CCDC7 (coiled-coil domain containing 7)
100996643	386.52	2.84164	0.944177	3.00965	0.00261552	0.0205452	LOC100996643	LOC100996643 (methylenetetrahydrofolate dehydrogenase (NADP+ dependent) 1 like pseudogene)
2185	197.242	2.8411	1.06563	2.66613	0.00767299	0.0332172	PTK2B	PTK2B (protein tyrosine kinase 2 beta)
84071	183.949	2.84052	1.06794	2.65982	0.00781829	0.0336706	ARMC2	ARMC2 (armadillo repeat containing 2)
440354	343.679	2.84048	0.949622	2.99117	0.00277914	0.0206836	SMG1P2	SMG1P2 (SMG1 pseudogene 2)
3376	200.53	2.84035	0.99248	2.86187	0.00421144	0.0250074	IARS	Not Found
79925	296.525	2.83643	0.99089	2.86251	0.004203	0.0250074	SPEF2	SPEF2 (sperm flagellar 2)
100506658	225.485	2.83435	1.02726	2.75913	0.00579547	0.0290483	OCLN	OCLN (occludin)
101929599	298.192	2.83391	0.990598	2.86081	0.0042256	0.0250074	LOC101929599	LOC101929599 (putative POM121-like protein 1-like pseudogene)
9681	223.748	2.83269	1.0121	2.79881	0.0051291	0.0275647	DEPDC5	DEPDC5 (DEP domain containing 5, GATOR1 subcomplex subunit)
101929583	274.512	2.83149	0.945483	2.99475	0.00274666	0.0206386	LOC101929583	LOC101929583 (methylenetetrahydrofolate dehydrogenase (NADP+ dependent) 1 like pseudogene)
1503	182.156	2.82911	1.0645	2.65769	0.00786772	0.0336999	CTPS1	CTPS1 (CTP synthase 1)
54877	181.009	2.82838	1.09234	2.58929	0.00961753	0.0371979	ZCCHC2	ZCCHC2 (zinc finger CCHC-type containing 2)
22992	296.741	2.82775	0.97443	2.90195	0.00370845	0.0239416	KDM2A	KDM2A (lysine demethylase 2A)
55553	226.464	2.82669	1.05104	2.68943	0.00715739	0.0324328	SOX6	SOX6 (SRY-box transcription factor 6)
8661	267.505	2.82298	0.912237	3.09457	0.00197097	0.018883	EIF3A	EIF3A (eukaryotic translation initiation factor 3 subunit A)
10075	551.963	2.82296	0.952545	2.96359	0.0030407	0.0217725	HUWE1	HUWE1 (HECT, UBA and WWE domain containing E3 ubiquitin protein ligase 1)
4671	409.633	2.82224	0.938452	3.00733	0.0026355	0.0205452	NAIP	NAIP (NLR family apoptosis inhibitory protein)
10283	254.846	2.82105	1.12778	2.50142	0.0123697	0.0432251	CWC27	CWC27 (CWC27 spliceosome associated cyclophilin)
339965	211.366	2.82066	1.01627	2.7755	0.00551172	0.0282016	CCDC158	CCDC158 (coiled-coil domain containing 158)
131870	182.853	2.82052	1.0485	2.69005	0.00714411	0.0324328	NUDT16	NUDT16 (nudix hydrolase 16)
340267	199.38	2.8195	1.05792	2.66514	0.00769568	0.0332172	COL28A1	COL28A1 (collagen type XXVIII alpha 1 chain)
9175	200.432	2.81615	1.06668	2.6401	0.00828826	0.0345602	MAP3K13	MAP3K13 (mitogen-activated protein kinase kinase kinase 13)
5108	308.955	2.81219	0.960811	2.92689	0.00342368	0.0232169	PCM1	PCM1 (pericentriolar material 1)
57224	224.292	2.81159	1.02492	2.74322	0.00608393	0.0299442	NHSL1	NHSL1 (NHS like 1)
554282	275.448	2.8109	0.954815	2.94392	0.00324089	0.0224182	FAM72C	FAM72C (family with sequence similarity 72 member C)
1373	238.308	2.8099	1.05119	2.67305	0.00751651	0.0331012	CPS1	CPS1 (carbamoyl-phosphate synthase 1)
285636	184.305	2.80924	1.00948	2.78285	0.00538833	0.0279276	C5orf51	Not Found
80210	265.648	2.80856	0.97936	2.86775	0.00413396	0.0250074	ARMC9	ARMC9 (armadillo repeat containing 9)
9620	209.995	2.80803	1.0684	2.62827	0.008582	0.0348865	CELSR1	CELSR1 (cadherin EGF LAG seven-pass G-type receptor 1)
160518	182.459	2.80609	1.15749	2.42428	0.0153388	0.049963	DENND5B	DENND5B (DENN domain containing 5B)
102724441	224.672	2.80389	1.00549	2.78858	0.00529396	0.027877	#N/A
8642	184.349	2.80212	0.991895	2.82501	0.00472786	0.02656	DCHS1	DCHS1 (dachsous cadherin-related 1)
22874	287.183	2.80186	1.00928	2.7761	0.00550149	0.0282016	PLEKHA6	PLEKHA6 (pleckstrin homology domain containing A6)
23112	419.021	2.80185	0.977493	2.86636	0.00415218	0.0250074	TNRC6B	TNRC6B (trinucleotide repeat containing adaptor 6B)
10277	228.481	2.79833	0.986065	2.83787	0.0045415	0.0259977	UBE4B	UBE4B (ubiquitination factor E4B)
4233	182.711	2.79631	1.05162	2.65905	0.00783606	0.0336706	MET	MET (MET proto-oncogene, receptor tyrosine kinase)
287	571.554	2.79599	0.962997	2.90343	0.00369103	0.0239416	ANK2	ANK2 (ankyrin 2)
54806	201.153	2.7953	1.08226	2.58283	0.00979946	0.0375361	AHI1	AHI1 (Abelson helper integration site 1)
9855	181.587	2.79396	1.02847	2.71661	0.0065955	0.0313922	FARP2	FARP2 (FERM, ARH/RhoGEF and pleckstrin domain protein 2)
344148	302.866	2.7937	0.966126	2.89166	0.00383216	0.0239416	NCKAP5	NCKAP5 (NCK associated protein 5)
5799	300.229	2.79195	0.989828	2.82065	0.00479271	0.026813	PTPRN2	PTPRN2 (protein tyrosine phosphatase receptor type N2)
53358	326.347	2.79101	0.980293	2.84712	0.00441172	0.0259039	SHC3	SHC3 (SHC adaptor protein 3)
1740	422.802	2.78836	0.973502	2.86426	0.00417988	0.0250074	DLG2	DLG2 (discs large MAGUK scaffold protein 2)
79054	228.735	2.78548	1.00743	2.76494	0.00569333	0.028827	TRPM8	TRPM8 (transient receptor potential cation channel subfamily M member 8)
3064	381.935	2.78304	0.962071	2.89276	0.00381878	0.0239416	HTT	HTT (huntingtin)
283767	407.911	2.78208	0.936495	2.97074	0.00297085	0.0215233	GOLGA6L1	GOLGA6L1 (golgin A6 family like 1)
125488	210.136	2.78159	0.996831	2.79043	0.00526377	0.0278018	TTC39C	TTC39C (tetratricopeptide repeat domain 39C)
123624	206.657	2.7804	1.03779	2.67916	0.00738074	0.032839	AGBL1	AGBL1 (AGBL carboxypeptidase 1)
55784	342.781	2.7789	0.950182	2.9246	0.00344903	0.0232715	MCTP2	MCTP2 (multiple C2 and transmembrane domain containing 2)
57482	271.259	2.77712	0.954633	2.9091	0.00362468	0.0238806	KIAA1211	Not Found
7750	202.794	2.776	1.03206	2.68977	0.00715011	0.0324328	ZMYM2	ZMYM2 (zinc finger MYM-type containing 2)
57589	199.838	2.77537	1.07215	2.5886	0.00963665	0.0372132	RIC1	RIC1 (RIC1 homolog, RAB6A GEF complex partner 1)
1368	193.681	2.77529	1.03465	2.68234	0.00731098	0.0327063	CPM	CPM (carboxypeptidase M)
1387	238.176	2.77438	1.00135	2.77064	0.00559464	0.0285664	CREBBP	CREBBP (CREB binding protein)
102724843	225.883	2.77437	1.00409	2.76307	0.00572602	0.028827	LOC102724843	LOC102724843 (uncharacterized LOC102724843)
26060	187.97	2.77436	1.03123	2.69033	0.00713809	0.0324328	APPL1	APPL1 (adaptor protein, phosphotyrosine interacting with PH domain and leucine zipper 1)
256076	312.657	2.77264	0.988863	2.80386	0.00504943	0.0273761	COL6A5	COL6A5 (collagen type VI alpha 5 chain)
26509	352.224	2.77159	1.0262	2.70083	0.00691658	0.0322949	MYOF	MYOF (myoferlin)
57530	185.713	2.77009	1.02967	2.69027	0.00713952	0.0324328	CGN	CGN (cingulin)
25769	231.228	2.77007	1.01204	2.7371	0.0061983	0.0301446	SLC24A2	SLC24A2 (solute carrier family 24 member 2)
9354	211.327	2.77002	1.02816	2.69416	0.00705668	0.0324328	UBE4A	UBE4A (ubiquitination factor E4A)
102723534	187.234	2.76996	1.06206	2.60809	0.00910492	0.0360821	LOC102723534	LOC102723534 (HECT and RLD domain containing E3 ubiquitin protein ligase 2 pseudogene)
55628	190.077	2.76432	1.042	2.65289	0.00798056	0.0337558	ZNF407	ZNF407 (zinc finger protein 407)
29102	239.097	2.76405	1.04456	2.64614	0.00814171	0.0341813	DROSHA	DROSHA (drosha ribonuclease III)
1956	273.905	2.76307	0.97397	2.83691	0.00455519	0.0259977	EGFR	EGFR (epidermal growth factor receptor)
3964	190.817	2.76269	1.05098	2.62869	0.00857147	0.0348865	LGALS8	LGALS8 (galectin 8)
53616	240.903	2.76239	0.992553	2.78312	0.00538394	0.0279276	ADAM22	ADAM22 (ADAM metallopeptidase domain 22)
1756	574.877	2.76073	0.981523	2.8127	0.00491278	0.027028	DMD	DMD (dystrophin)
9856	224.416	2.75963	1.0313	2.67589	0.00745316	0.0330414	KIAA0319	KIAA0319 (KIAA0319)
5137	276.685	2.7589	1.02338	2.69588	0.00702022	0.0324328	PDE1C	PDE1C (phosphodiesterase 1C)
729540	521.158	2.75847	0.929875	2.9665	0.0030121	0.0216766	RGPD6	RGPD6 (RANBP2 like and GRIP domain containing 6)
23367	219.533	2.75771	1.00958	2.73155	0.00630378	0.0304167	LARP1	LARP1 (La ribonucleoprotein 1, translational regulator)
405	196.171	2.75733	0.988941	2.78817	0.00530072	0.027877	ARNT	ARNT (aryl hydrocarbon receptor nuclear translocator)
55636	390.756	2.75656	0.997682	2.76297	0.00572784	0.028827	CHD7	CHD7 (chromodomain helicase DNA binding protein 7)
10863	200.301	2.75529	1.02679	2.6834	0.00728773	0.0327063	ADAM28	ADAM28 (ADAM metallopeptidase domain 28)
148	452.881	2.75361	0.949802	2.89915	0.00374182	0.0239416	ADRA1A	ADRA1A (adrenoceptor alpha 1A)
10156	232.988	2.7527	0.976817	2.81803	0.00483196	0.02691	RASA4	RASA4 (RAS p21 protein activator 4)
5581	358.756	2.74941	0.970161	2.83397	0.0045973	0.0260761	PRKCE	PRKCE (protein kinase C epsilon)
7436	204.363	2.74916	1.0306	2.66754	0.00764083	0.033214	VLDLR	VLDLR (very low density lipoprotein receptor)
22900	255.537	2.7488	1.047	2.62541	0.00865435	0.0350744	CARD8	CARD8 (caspase recruitment domain family member 8)
790	192.767	2.74815	1.04253	2.63603	0.00838824	0.0347999	CAD	CAD (carbamoyl-phosphate synthetase 2, aspartate transcarbamylase, and dihydroorotase)
83698	251.322	2.74711	0.996022	2.75808	0.00581412	0.0290824	CALN1	CALN1 (calneuron 1)
3092	211.933	2.7455	0.95644	2.87054	0.00409777	0.0249748	HIP1	HIP1 (huntingtin interacting protein 1)
259217	196.108	2.74304	1.06878	2.56651	0.0102728	0.0385192	HSPA12A	HSPA12A (heat shock protein family A (Hsp70) member 12A)
4864	234.849	2.74047	0.994739	2.75497	0.00586981	0.0292209	NPC1	NPC1 (NPC intracellular cholesterol transporter 1)
374650	409.945	2.73988	0.94662	2.89438	0.00379904	0.0239416	GOLGA6L5P	GOLGA6L5P (golgin A6 family like 5, pseudogene)
9892	230.657	2.7392	1.03261	2.65269	0.00798521	0.0337558	SNAP91	SNAP91 (synaptosome associated protein 91)
127294	200.788	2.73847	1.04045	2.63201	0.00848819	0.0348865	MYOM3	MYOM3 (myomesin 3)
22864	184.79	2.73808	1.03841	2.6368	0.0083693	0.03478	R3HDM2	R3HDM2 (R3H domain containing 2)
346007	273.875	2.73793	0.975919	2.80549	0.00502409	0.027299	EYS	EYS (eyes shut homolog)
196446	196.046	2.73704	0.991689	2.75998	0.00578054	0.0290327	MYRFL	MYRFL (myelin regulatory factor like)
55334	190.591	2.73702	0.998201	2.74196	0.00610745	0.0299998	SLC39A9	SLC39A9 (solute carrier family 39 member 9)
23362	367.954	2.73575	1.04008	2.63033	0.00853011	0.0348865	PSD3	PSD3 (pleckstrin and Sec7 domain containing 3)
5923	220.151	2.73399	1.01349	2.69761	0.00698399	0.0324328	RASGRF1	RASGRF1 (Ras protein specific guanine nucleotide releasing factor 1)
57678	201.711	2.73247	1.04634	2.61145	0.00901584	0.0359463	GPAM	GPAM (glycerol-3-phosphate acyltransferase, mitochondrial)
23064	219.371	2.73065	1.00491	2.71731	0.00658154	0.0313869	SETX	SETX (senataxin)
64324	232.967	2.73048	0.996569	2.73988	0.00614619	0.0300698	NSD1	NSD1 (nuclear receptor binding SET domain protein 1)
6775	220.454	2.73	1.05414	2.5898	0.00960323	0.0371979	STAT4	STAT4 (signal transducer and activator of transcription 4)
54822	198.011	2.72778	1.02195	2.66918	0.00760373	0.0331701	TRPM7	TRPM7 (transient receptor potential cation channel subfamily M member 7)
10057	224.504	2.7259	0.989828	2.75392	0.0058887	0.0292209	ABCC5	ABCC5 (ATP binding cassette subfamily C member 5)
5775	181.229	2.72577	1.06972	2.54811	0.0108307	0.0399856	PTPN4	PTPN4 (protein tyrosine phosphatase non-receptor type 4)
80005	378.379	2.72415	0.974805	2.79456	0.00519709	0.0277479	DOCK5	DOCK5 (dedicator of cytokinesis 5)
65065	268.548	2.72007	1.041	2.61293	0.00897703	0.0359081	NBEAL1	NBEAL1 (neurobeachin like 1)
171024	254.135	2.71797	0.969729	2.80282	0.00506584	0.0274046	SYNPO2	SYNPO2 (synaptopodin 2)
460	283.174	2.71676	1.0143	2.67845	0.00739636	0.0328489	ASTN1	ASTN1 (astrotactin 1)
81563	209.581	2.71492	1.02399	2.65132	0.00801787	0.0338349	C1orf21	C1orf21 (chromosome 1 open reading frame 21)
54799	184.493	2.71444	0.967479	2.80568	0.00502107	0.027299	MBTD1	MBTD1 (mbt domain containing 1)
22844	184.265	2.71	1.03881	2.60876	0.009087	0.0360821	FRMPD1	FRMPD1 (FERM and PDZ domain containing 1)
9883	224.448	2.70635	1.06449	2.54239	0.0110098	0.0402981	POM121	POM121 (POM121 transmembrane nucleoporin)
50617	186.795	2.70595	1.01472	2.66669	0.00766018	0.0332172	ATP6V0A4	ATP6V0A4 (ATPase H+ transporting V0 subunit a4)
1612	181.66	2.70416	1.07952	2.50496	0.0122465	0.0430909	DAPK1	DAPK1 (death associated protein kinase 1)
54828	203.251	2.70357	1.02883	2.6278	0.00859378	0.0348865	BCAS3	BCAS3 (BCAS3 microtubule associated cell migration factor)
9665	271.617	2.70248	1.04599	2.58366	0.00977575	0.03752	KIAA0430	Not Found
5649	391.693	2.70044	0.982129	2.74957	0.00596729	0.0294883	RELN	RELN (reelin)
3631	307.404	2.69767	0.993263	2.71597	0.00660821	0.0313922	INPP4A	INPP4A (inositol polyphosphate-4-phosphatase type I A)
54914	255.902	2.69666	1.00938	2.67161	0.00754891	0.0331012	FOCAD	FOCAD (focadhesin)
5800	224.637	2.69614	1.06184	2.53912	0.0111132	0.0405557	PTPRO	PTPRO (protein tyrosine phosphatase receptor type O)
2037	307.03	2.69346	0.963452	2.79564	0.00517974	0.0277156	EPB41L2	EPB41L2 (erythrocyte membrane protein band 4.1 like 2)
9747	224.856	2.69329	0.985922	2.73175	0.00629998	0.0304167	TCAF1	TCAF1 (TRPM8 channel associated factor 1)
81539	206.244	2.69256	1.06593	2.52603	0.011536	0.0414296	SLC38A1	SLC38A1 (solute carrier family 38 member 1)
116443	299.256	2.69152	0.97728	2.75409	0.00588553	0.0292209	GRIN3A	GRIN3A (glutamate ionotropic receptor NMDA type subunit 3A)
8609	193.161	2.69108	1.05437	2.55232	0.0107008	0.0397598	KLF7	KLF7 (KLF transcription factor 7)
444	203.52	2.69062	1.02341	2.62907	0.0085618	0.0348865	ASPH	ASPH (aspartate beta-hydroxylase)
144100	264.836	2.68729	0.96593	2.78207	0.0054013	0.0279276	PLEKHA7	PLEKHA7 (pleckstrin homology domain containing A7)
644041	207.434	2.68683	0.947125	2.83683	0.00455636	0.0259977	C18orf63	C18orf63 (chromosome 18 open reading frame 63)
54843	315.672	2.68641	0.997518	2.69309	0.00707928	0.0324328	SYTL2	SYTL2 (synaptotagmin like 2)
26064	187.72	2.68555	1.03039	2.60634	0.00915168	0.0361652	RAI14	RAI14 (retinoic acid induced 14)
79591	192.479	2.68513	1.01515	2.64506	0.0081677	0.0342318	C10orf76	Not Found
27	191.755	2.68375	1.01835	2.63539	0.00840407	0.0348067	ABL2	ABL2 (ABL proto-oncogene 2, non-receptor tyrosine kinase)
23070	191.576	2.68056	1.05214	2.54772	0.010843	0.0399856	CMTR1	CMTR1 (cap methyltransferase 1)
1767	428.142	2.67813	0.964524	2.77664	0.00549244	0.0282016	DNAH5	DNAH5 (dynein axonemal heavy chain 5)
10243	233.232	2.67616	0.976323	2.74106	0.00612422	0.0300221	GPHN	GPHN (gephyrin)
83696	198.147	2.67439	1.03086	2.59434	0.00947721	0.0369461	TRAPPC9	TRAPPC9 (trafficking protein particle complex subunit 9)
8658	244.829	2.67354	1.01136	2.64351	0.00820513	0.0343301	TNKS	TNKS (tankyrase)
22986	211.417	2.67269	1.05809	2.52596	0.0115382	0.0414296	SORCS3	SORCS3 (sortilin related VPS10 domain containing receptor 3)
90523	229.187	2.6721	1.08024	2.47362	0.0133752	0.0453096	MLIP	MLIP (muscular LMNA interacting protein)
2734	274.548	2.67207	0.996842	2.68053	0.00735054	0.0328235	GLG1	GLG1 (golgi glycoprotein 1)
57509	235.652	2.67073	0.999013	2.67337	0.00750928	0.0331012	MTUS1	MTUS1 (microtubule associated scaffold protein 1)
5287	305.675	2.67037	0.975317	2.73795	0.00618231	0.0301265	PIK3C2B	PIK3C2B (phosphatidylinositol-4-phosphate 3-kinase catalytic subunit type 2 beta)
23236	222.616	2.66983	1.00492	2.65675	0.00788984	0.0336999	PLCB1	PLCB1 (phospholipase C beta 1)
57451	249.965	2.66567	1.01437	2.6279	0.00859128	0.0348865	TENM2	TENM2 (teneurin transmembrane protein 2)
23008	191.933	2.66455	1.03753	2.56817	0.0102237	0.0384249	KLHDC10	KLHDC10 (kelch domain containing 10)
8518	283.45	2.66212	0.963239	2.76371	0.00571477	0.028827	IKBKAP	Not Found
51105	230.679	2.66055	1.06012	2.50968	0.0120842	0.0427648	PHF20L1	PHF20L1 (PHD finger protein 20 like 1)
11042	197.811	2.6603	0.981279	2.71105	0.00670696	0.0316167	SMA5	Not Found
55607	221.221	2.65963	1.03416	2.57177	0.010118	0.0381719	PPP1R9A	PPP1R9A (protein phosphatase 1 regulatory subunit 9A)
155435	234.707	2.6568	1.04495	2.54253	0.0110055	0.0402981	RBM33	RBM33 (RNA binding motif protein 33)
1307	239.108	2.65634	0.948543	2.80044	0.00510324	0.0274859	COL16A1	COL16A1 (collagen type XVI alpha 1 chain)
23543	190.247	2.65622	1.0806	2.4581	0.0139673	0.0467354	RBFOX2	RBFOX2 (RNA binding fox-1 homolog 2)
164395	193.089	2.65386	0.990335	2.67976	0.00736739	0.032839	TTLL9	TTLL9 (tubulin tyrosine ligase like 9)
5063	275.382	2.65194	1.03969	2.55071	0.0107503	0.0398483	PAK3	PAK3 (p21 (RAC1) activated kinase 3)
51720	191.895	2.64879	0.991882	2.67047	0.00757445	0.0331012	UIMC1	UIMC1 (ubiquitin interaction motif containing 1)
54454	272.728	2.64848	0.983006	2.69427	0.00705435	0.0324328	ATAD2B	ATAD2B (ATPase family AAA domain containing 2B)
55252	281.025	2.64828	0.985644	2.68685	0.00721284	0.0325041	ASXL2	ASXL2 (ASXL transcriptional regulator 2)
116840	197.601	2.645	0.936112	2.82552	0.00472045	0.02656	CNTROB	CNTROB (centrobin, centriole duplication and spindle assembly protein)
54970	202.682	2.64493	0.980666	2.69708	0.00699515	0.0324328	TTC12	TTC12 (tetratricopeptide repeat domain 12)
3791	221.466	2.63885	0.982086	2.68698	0.00721008	0.0325041	KDR	KDR (kinase insert domain receptor)
23019	225.113	2.63338	1.02884	2.55957	0.0104802	0.0390581	CNOT1	CNOT1 (CCR4-NOT transcription complex subunit 1)
7175	274.968	2.63151	0.985307	2.67075	0.00756812	0.0331012	TPR	TPR (translocated promoter region, nuclear basket protein)
23511	218.057	2.63105	0.990146	2.65723	0.00787849	0.0336999	NUP188	NUP188 (nucleoporin 188)
619279	226.673	2.63066	0.986137	2.66765	0.00763849	0.033214	ZNF704	ZNF704 (zinc finger protein 704)
729262	230.405	2.62884	0.97655	2.69197	0.00710311	0.0324328	NUTM2B	NUTM2B (NUT family member 2B)
10345	188.571	2.62814	1.00874	2.60537	0.00917754	0.0361652	TRDN	TRDN (triadin)
10765	215.118	2.62176	0.974507	2.69034	0.00713785	0.0324328	KDM5B	KDM5B (lysine demethylase 5B)
9774	267.599	2.62085	0.930632	2.8162	0.0048595	0.0269411	BCLAF1	BCLAF1 (BCL2 associated transcription factor 1)
23096	182.887	2.61203	1.05445	2.47715	0.0132437	0.0449262	IQSEC2	IQSEC2 (IQ motif and Sec7 domain ArfGEF 2)
79633	291.702	2.612	0.995264	2.62443	0.00867941	0.035118	FAT4	FAT4 (FAT atypical cadherin 4)
57464	199.149	2.61016	1.06145	2.45904	0.0139309	0.0466772	STRIP2	STRIP2 (striatin interacting protein 2)
643707	242.027	2.6064	0.987594	2.63915	0.00831152	0.0345985	GOLGA6L4	GOLGA6L4 (golgin A6 family like 4)
7314	268.613	2.60636	0.714729	3.64664	0.000265691	0.00917667	UBB	UBB (ubiquitin B)
9899	257.486	2.60396	0.997618	2.61018	0.00904941	0.0360217	SV2B	SV2B (synaptic vesicle glycoprotein 2B)
55102	463.449	2.60323	0.935046	2.78407	0.0053682	0.0279276	ATG2B	ATG2B (autophagy related 2B)
257019	182.76	2.60139	1.02275	2.54353	0.0109739	0.0402981	FRMD3	FRMD3 (FERM domain containing 3)
23196	187.49	2.60094	1.03512	2.51269	0.0119814	0.0425587	FAM120A	FAM120A (family with sequence similarity 120 member A)
9699	274.457	2.60054	1.00703	2.58239	0.00981196	0.0375361	RIMS2	RIMS2 (regulating synaptic membrane exocytosis 2)
3915	209.384	2.59926	0.991893	2.6205	0.00878007	0.0354668	LAMC1	LAMC1 (laminin subunit gamma 1)
6091	250.826	2.59916	1.01981	2.54867	0.0108134	0.0399856	ROBO1	ROBO1 (roundabout guidance receptor 1)
9933	183.312	2.59785	1.01304	2.5644	0.0103356	0.0386953	PUM3	PUM3 (pumilio RNA binding family member 3)
9705	224.924	2.59778	0.997456	2.60441	0.00920328	0.0361652	ST18	ST18 (ST18 C2H2C-type zinc finger transcription factor)
288	500.159	2.59577	0.931557	2.78648	0.00532833	0.0279276	ANK3	ANK3 (ankyrin 3)
54832	334.235	2.59477	0.953829	2.72037	0.00652082	0.0312795	VPS13C	VPS13C (vacuolar protein sorting 13 homolog C)
137970	194.073	2.59229	1.0318	2.5124	0.0119913	0.0425587	UNC5D	UNC5D (unc-5 netrin receptor D)
92949	222.691	2.59132	1.00474	2.57911	0.00990564	0.0377453	ADAMTSL1	ADAMTSL1 (ADAMTS like 1)
867	269.682	2.59038	0.969923	2.67071	0.00756905	0.0331012	CBL	CBL (Cbl proto-oncogene)
7745	203.879	2.59025	1.04306	2.48331	0.0130168	0.0444443	ZKSCAN8	ZKSCAN8 (zinc finger with KRAB and SCAN domains 8)
25943	215.528	2.58559	1.0051	2.57248	0.0100974	0.0381526	C20orf194	Not Found
862	249.79	2.58427	1.0021	2.57886	0.00991275	0.0377453	RUNX1T1	RUNX1T1 (RUNX1 partner transcriptional co-repressor 1)
440299	208.673	2.58337	0.951683	2.71452	0.00663711	0.0314256	DNM1P41	DNM1P41 (dynamin 1 pseudogene 41)
1832	242.271	2.58282	0.971422	2.6588	0.00784185	0.0336706	DSP	DSP (desmoplakin)
654463	273.856	2.58252	0.958602	2.69405	0.00705901	0.0324328	FER1L6	FER1L6 (fer-1 like family member 6)
101867536	185.582	2.58164	1.03983	2.48277	0.0130367	0.0444443	PRNCR1	PRNCR1 (prostate cancer associated non-coding RNA 1)
3745	193.102	2.57965	1.0319	2.49989	0.0124231	0.0432251	KCNB1	KCNB1 (potassium voltage-gated channel subfamily B member 1)
79664	182.623	2.57656	0.999453	2.57797	0.00993815	0.0377834	ICE2	ICE2 (interactor of little elongation complex ELL subunit 2)
3737	256.968	2.57623	0.96415	2.67202	0.00753953	0.0331012	KCNA2	KCNA2 (potassium voltage-gated channel subfamily A member 2)
388677	250.092	2.57607	1.01786	2.53086	0.0113783	0.0410956	NOTCH2NL	Not Found
56829	182.135	2.57071	1.04191	2.4673	0.0136137	0.0458389	ZC3HAV1	ZC3HAV1 (zinc finger CCCH-type containing, antiviral 1)
56886	259.113	2.5707	0.952364	2.69928	0.00694899	0.0323847	UGGT1	UGGT1 (UDP-glucose glycoprotein glucosyltransferase 1)
221981	242.559	2.56793	0.993929	2.58361	0.0097772	0.03752	THSD7A	THSD7A (thrombospondin type 1 domain containing 7A)
5144	278.377	2.56314	0.973941	2.63172	0.00849551	0.0348865	PDE4D	PDE4D (phosphodiesterase 4D)
23420	362.43	2.55814	1.0229	2.50086	0.0123891	0.0432251	NOMO1	NOMO1 (NODAL modulator 1)
6523	184.698	2.55586	0.998145	2.56061	0.0104489	0.039014	SLC5A1	SLC5A1 (solute carrier family 5 member 1)
56288	292.924	2.5555	0.945138	2.70384	0.00685431	0.0320651	PARD3	PARD3 (par-3 family cell polarity regulator)
29958	187.644	2.55166	0.98886	2.5804	0.00986854	0.0376938	DMGDH	DMGDH (dimethylglycine dehydrogenase)
9693	208.444	2.54812	1.00608	2.53271	0.0113186	0.0410189	RAPGEF2	RAPGEF2 (Rap guanine nucleotide exchange factor 2)
9515	245.036	2.5469	0.988564	2.57636	0.00998471	0.0379018	STXBP5L	STXBP5L (syntaxin binding protein 5L)
55066	446.016	2.54519	0.990107	2.57062	0.0101517	0.0382403	PDPR	PDPR (pyruvate dehydrogenase phosphatase regulatory subunit)
27328	200.978	2.53887	1.01376	2.50441	0.0122657	0.0430966	PCDH11X	PCDH11X (protocadherin 11 X-linked)
285761	180.763	2.53614	1.02375	2.47731	0.0132377	0.0449262	DCBLD1	DCBLD1 (discoidin, CUB and LCCL domain containing 1)
10225	201.821	2.53516	0.990106	2.56049	0.0104524	0.039014	CD96	CD96 (CD96 molecule)
3071	236.711	2.53412	1.0249	2.47256	0.0134149	0.0453191	NCKAP1L	NCKAP1L (NCK associated protein 1 like)
23007	254.17	2.53401	0.977124	2.59334	0.00950496	0.0369546	PLCH1	PLCH1 (phospholipase C eta 1)
93432	264.582	2.53147	1.02613	2.46701	0.0136247	0.0458389	MGAM2	MGAM2 (maltase-glucoamylase 2 (putative))
23348	400.297	2.53104	0.968974	2.61208	0.00899927	0.0359386	DOCK9	DOCK9 (dedicator of cytokinesis 9)
9923	234.509	2.52987	1.03359	2.44766	0.0143786	0.0476808	ZBTB40	ZBTB40 (zinc finger and BTB domain containing 40)
2113	183.639	2.52717	1.0192	2.47956	0.0131544	0.0447469	ETS1	ETS1 (ETS proto-oncogene 1, transcription factor)
9968	274.179	2.52577	0.96641	2.61356	0.00896053	0.0359006	MED12	MED12 (mediator complex subunit 12)
643827	278.997	2.52576	0.959553	2.63223	0.00848272	0.0348865	CNTNAP3P2	CNTNAP3P2 (CNTNAP3 pseudogene 2)
283768	298.798	2.52213	0.967093	2.60795	0.00910866	0.0360821	GOLGA8G	GOLGA8G (golgin A8 family member G)
2065	187.329	2.52168	0.99946	2.52304	0.0116345	0.0417143	ERBB3	ERBB3 (erb-b2 receptor tyrosine kinase 3)
56624	217.658	2.52074	1.00857	2.49932	0.012443	0.0432251	ASAH2	ASAH2 (N-acylsphingosine amidohydrolase 2)
118611	310.569	2.51746	0.998394	2.52151	0.0116851	0.0418349	C10orf90	C10orf90 (chromosome 10 open reading frame 90)
154796	252.065	2.50696	0.926827	2.70489	0.00683274	0.0320252	AMOT	AMOT (angiomotin)
3551	183.605	2.50361	1.02293	2.44748	0.0143858	0.0476808	IKBKB	IKBKB (inhibitor of nuclear factor kappa B kinase subunit beta)
26019	349.021	2.50302	0.693298	3.61031	0.000305834	0.00988327	UPF2	UPF2 (UPF2 regulator of nonsense mediated mRNA decay)
56981	196.005	2.50222	0.992772	2.52044	0.0117208	0.0419013	PRDM11	PRDM11 (PR/SET domain 11)
57448	441.329	2.50069	1.01193	2.47122	0.0134653	0.0454269	BIRC6	BIRC6 (baculoviral IAP repeat containing 6)
10425	195.676	2.49926	1.00337	2.49087	0.0127432	0.0438953	ARIH2	ARIH2 (ariadne RBR E3 ubiquitin protein ligase 2)
57187	242.95	2.4972	0.998941	2.49985	0.0124245	0.0432251	THOC2	THOC2 (THO complex subunit 2)
9765	205.953	2.49453	0.93578	2.66572	0.00768237	0.0332172	ZFYVE16	ZFYVE16 (zinc finger FYVE-type containing 16)
9881	240.965	2.49256	0.999002	2.49505	0.0125938	0.0435028	TRANK1	TRANK1 (tetratricopeptide repeat and ankyrin repeat containing 1)
1657	250.307	2.49235	0.995492	2.50364	0.0122924	0.0431288	DMXL1	DMXL1 (Dmx like 1)
2033	199.649	2.49205	1.02151	2.43957	0.0147048	0.0485726	EP300	EP300 (E1A binding protein p300)
401124	186.21	2.48568	1.01859	2.4403	0.0146749	0.0485726	DTHD1	DTHD1 (death domain containing 1)
5618	218.149	2.48493	0.986249	2.51958	0.0117495	0.0419431	PRLR	PRLR (prolactin receptor)
83660	496.868	2.47916	0.996398	2.48812	0.0128419	0.0441731	TLN2	TLN2 (talin 2)
6601	280.219	2.47088	0.794139	3.11139	0.00186209	0.0188031	SMARCC2	SMARCC2 (SWI/SNF related, matrix associated, actin dependent regulator of chromatin subfamily c member 2)
256380	234.809	2.47042	1.0054	2.45715	0.0140044	0.0467957	SCML4	SCML4 (Scm polycomb group protein like 4)
643677	286.038	2.46951	0.992777	2.48747	0.0128654	0.0441921	CCDC168	CCDC168 (coiled-coil domain containing 168)
4584	616.796	2.46937	0.854172	2.89095	0.00384079	0.0239416	MUC3A	MUC3A (mucin 3A, cell surface associated)
781	194.21	2.46774	0.984892	2.5056	0.0122244	0.0430747	CACNA2D1	CACNA2D1 (calcium voltage-gated channel auxiliary subunit alpha2delta 1)
57186	340.756	2.46512	0.885458	2.78401	0.00536916	0.0279276	RALGAPA2	RALGAPA2 (Ral GTPase activating protein catalytic subunit alpha 2)
4288	353.692	2.45411	0.816592	3.00531	0.00265311	0.0205452	MKI67	MKI67 (marker of proliferation Ki-67)
26047	246.703	2.44492	0.975216	2.50706	0.0121741	0.0430209	CNTNAP2	CNTNAP2 (contactin associated protein 2)
5593	215.694	2.43247	0.974545	2.49601	0.01256	0.0434468	PRKG2	PRKG2 (protein kinase cGMP-dependent 2)
8567	275.729	2.43108	0.959949	2.53251	0.0113249	0.0410189	MADD	MADD (MAP kinase activating death domain)
7150	207.535	2.42911	0.995806	2.43934	0.0147142	0.0485726	TOP1	TOP1 (DNA topoisomerase I)
7143	210.859	2.4281	0.945565	2.56789	0.010232	0.0384249	TNR	TNR (tenascin R)
55700	195.916	2.42752	0.753354	3.22228	0.00127176	0.017436	MAP7D1	MAP7D1 (MAP7 domain containing 1)
6711	1118.04	2.42549	0.667005	3.63638	0.000276496	0.00917667	SPTBN1	SPTBN1 (spectrin beta, non-erythrocytic 1)
23303	272.622	2.42068	0.997622	2.42644	0.0152476	0.0497373	KIF13B	KIF13B (kinesin family member 13B)
2201	368.038	2.40219	0.955833	2.51319	0.0119644	0.0425587	FBN2	FBN2 (fibrillin 2)
10376	277.83	2.39543	0.795639	3.0107	0.00260648	0.0205452	TUBA1B	TUBA1B (tubulin alpha 1b)
5787	275.628	2.39094	0.95388	2.50654	0.012192	0.0430223	PTPRB	PTPRB (protein tyrosine phosphatase receptor type B)
22982	293.576	2.38728	0.958081	2.49173	0.0127122	0.0438498	DIP2C	DIP2C (disco interacting protein 2 homolog C)
81792	314.302	2.385	0.911463	2.61668	0.00887905	0.0356906	ADAMTS12	ADAMTS12 (ADAM metallopeptidase with thrombospondin type 1 motif 12)
100506990	259.789	2.3524	0.96861	2.42864	0.0151556	0.0496295	LOC100506990	Not Found
1803	219.083	2.35047	0.954496	2.46252	0.0137963	0.0462891	DPP4	DPP4 (dipeptidyl peptidase 4)
2005	207.979	2.32915	0.894297	2.60444	0.00920239	0.0361652	ELK4	ELK4 (ETS transcription factor ELK4)
26871	3288.18	2.32002	0.87413	2.65409	0.00795231	0.0337558	RNU1-1	RNU1-1 (RNA, U1 small nuclear 1)
6586	257.337	2.31937	0.952644	2.43467	0.0149055	0.0490793	SLIT3	SLIT3 (slit guidance ligand 3)
196047	187.612	2.31592	0.922073	2.51165	0.0120169	0.042588	EMX2OS	EMX2OS (EMX2 opposite strand/antisense RNA)
158399	232.236	2.31356	0.799529	2.89365	0.00380787	0.0239416	ZNF483	ZNF483 (zinc finger protein 483)
344558	189.597	2.31249	0.913294	2.53203	0.0113403	0.0410189	SH3RF3	SH3RF3 (SH3 domain containing ring finger 3)
53353	448.966	2.30284	0.88675	2.59694	0.00940584	0.0368433	LRP1B	LRP1B (LDL receptor related protein 1B)
22985	309.86	2.29289	0.771001	2.97392	0.00294024	0.0213684	ACIN1	ACIN1 (apoptotic chromatin condensation inducer 1)
2597	304.715	2.28959	0.834594	2.74336	0.00608136	0.0299442	GAPDH	GAPDH (glyceraldehyde-3-phosphate dehydrogenase)
4691	258.719	2.28909	0.725244	3.15631	0.0015978	0.0181965	NCL	NCL (nucleolin)
8295	319.682	2.28729	0.915088	2.49953	0.0124357	0.0432251	TRRAP	TRRAP (transformation/transcription domain associated protein)
56946	192.746	2.28132	0.922625	2.47264	0.013412	0.0453191	EMSY	EMSY (EMSY transcriptional repressor, BRCA2 interacting)
54790	253.572	2.27855	0.880767	2.587	0.00968155	0.0373279	TET2	TET2 (tet methylcytosine dioxygenase 2)
55740	480.422	2.27678	0.663068	3.4337	0.000595403	0.0131649	ENAH	ENAH (ENAH actin regulator)
8997	620.612	2.2655	0.830888	2.7266	0.00639902	0.0307553	KALRN	KALRN (kalirin RhoGEF kinase)
26870	2033.38	2.23979	0.845068	2.65043	0.00803892	0.0338655	RNU1-2	RNU1-2 (RNA, U1 small nuclear 2)
27125	241.023	2.21765	0.887909	2.49761	0.0125034	0.0433123	AFF4	AFF4 (ALF transcription elongation factor 4)
278	360.998	2.20512	0.812936	2.71254	0.00667705	0.0315362	AMY1C	AMY1C (amylase alpha 1C)
10749	353.32	2.20417	0.674499	3.26787	0.0010836	0.01653	KIF1C	KIF1C (kinesin family member 1C)
26865	2045.49	2.17276	0.839129	2.58931	0.00961694	0.0371979	RNU1-27P	RNU1-27P (RNA, U1 small nuclear 27, pseudogene)
23091	769.722	2.16477	0.631233	3.42942	0.000604865	0.0131649	ZC3H13	ZC3H13 (zinc finger CCCH-type containing 13)
26866	3287.69	2.14939	0.859265	2.50142	0.0123695	0.0432251	RNU1-28P	RNU1-28P (RNA, U1 small nuclear 28, pseudogene)
23001	396.724	2.13463	0.879735	2.42645	0.0152474	0.0497373	WDFY3	WDFY3 (WD repeat and FYVE domain containing 3)
9448	523.572	2.12407	0.772097	2.75105	0.00594052	0.0294151	MAP4K4	MAP4K4 (mitogen-activated protein kinase kinase kinase kinase 4)
29767	325.321	2.10805	0.826528	2.55049	0.0107571	0.0398483	TMOD2	TMOD2 (tropomodulin 2)
92154	433.64	2.09426	0.654822	3.19821	0.00138281	0.0177811	MTSS1L	Not Found
84859	305.018	2.0923	0.803074	2.60536	0.00917769	0.0361652	LRCH3	LRCH3 (leucine rich repeats and calponin homology domain containing 3)
10618	189.617	2.08761	0.797742	2.6169	0.00887331	0.0356906	TGOLN2	TGOLN2 (trans-golgi network protein 2)
5781	208.222	2.06978	0.833664	2.48276	0.0130371	0.0444443	PTPN11	PTPN11 (protein tyrosine phosphatase non-receptor type 11)
2316	200.111	2.0572	0.724109	2.84101	0.0044971	0.0259977	FLNA	FLNA (filamin A)
151009	190.893	2.05158	0.773397	2.65269	0.00798538	0.0337558	LINC01106	LINC01106 (long intergenic non-protein coding RNA 1106)
57536	232.465	2.03879	0.83236	2.44941	0.014309	0.0475546	KIAA1328	KIAA1328 (KIAA1328)
57674	573.636	2.01044	0.781505	2.57252	0.010096	0.0381526	RNF213	RNF213 (ring finger protein 213)
9806	184.374	2.00811	0.777184	2.58383	0.00977112	0.03752	SPOCK2	SPOCK2 (SPARC (osteonectin), cwcv and kazal like domains proteoglycan 2)
400961	209.532	2.00368	0.749512	2.67331	0.00751058	0.0331012	PAIP2B	PAIP2B (poly(A) binding protein interacting protein 2B)
23176	208.294	1.99246	0.77445	2.57275	0.0100895	0.0381526	44812	Not Found
8682	266.085	1.98741	0.727363	2.73234	0.00628853	0.0304167	PEA15	PEA15 (proliferation and apoptosis adaptor protein 15)
6293	184.375	1.98093	0.796524	2.48697	0.0128837	0.0441933	VPS52	VPS52 (VPS52 subunit of GARP complex)
91156	245.217	1.96915	0.78207	2.51786	0.0118069	0.0420867	IGFN1	IGFN1 (immunoglobulin like and fibronectin type III domain containing 1)
4293	280.28	1.96049	0.805417	2.43413	0.0149276	0.0490793	MAP3K9	MAP3K9 (mitogen-activated protein kinase kinase kinase 9)
10152	296.198	1.95372	0.764141	2.55675	0.0105656	0.0393169	ABI2	ABI2 (abl interactor 2)
29	280.911	1.93815	0.762841	2.5407	0.0110632	0.0404333	ABR	ABR (ABR activator of RhoGEF and GTPase)
388697	471.954	1.93129	0.759333	2.5434	0.0109779	0.0402981	HRNR	HRNR (hornerin)
1639	318.601	1.92523	0.732399	2.62867	0.00857197	0.0348865	DCTN1	DCTN1 (dynactin subunit 1)
613037	197.396	1.92257	0.783141	2.45494	0.0140906	0.0470198	LOC613037	Not Found
138151	190.354	1.91824	0.772363	2.4836	0.0130061	0.0444443	NACC2	NACC2 (NACC family member 2)
645520	240.012	1.91664	0.712884	2.68857	0.00717585	0.0324565	FAM138A	FAM138A (family with sequence similarity 138 member A)
4336	510.906	1.91058	0.667259	2.86332	0.00419222	0.0250074	MOBP	MOBP (myelin associated oligodendrocyte basic protein)
6935	289.349	1.8912	0.746248	2.53428	0.011268	0.0409989	ZEB1	ZEB1 (zinc finger E-box binding homeobox 1)
394	272.518	1.86309	0.76784	2.4264	0.0152493	0.0497373	ARHGAP5	ARHGAP5 (Rho GTPase activating protein 5)
83394	308.57	1.8385	0.708977	2.59317	0.0095095	0.0369546	PITPNM3	PITPNM3 (PITPNM family member 3)
2321	294.516	1.83185	0.753413	2.4314	0.0150408	0.0493192	FLT1	FLT1 (fms related receptor tyrosine kinase 1)
23117	252.725	1.82201	0.748452	2.43437	0.0149179	0.0490793	NPIPB3	NPIPB3 (nuclear pore complex interacting protein family member B3)
7178	196.499	1.80353	0.726506	2.48247	0.0130474	0.0444443	TPT1	TPT1 (tumor protein, translationally-controlled 1)
56995	366.89	1.7811	0.699676	2.54561	0.0109087	0.0401676	TULP4	TULP4 (TUB like protein 4)
58473	255.782	1.77683	0.724949	2.45098	0.014247	0.0474127	PLEKHB1	PLEKHB1 (pleckstrin homology domain containing B1)
477	312.174	1.76012	0.67837	2.59463	0.00946931	0.0369461	ATP1A2	ATP1A2 (ATPase Na+/K+ transporting subunit alpha 2)
440345	509.075	1.75974	0.678099	2.59511	0.00945613	0.0369461	NPIPB4	NPIPB4 (nuclear pore complex interacting protein family member B4)
29123	299.224	1.72676	0.691109	2.49853	0.012471	0.0432608	ANKRD11	ANKRD11 (ankyrin repeat domain containing 11)
100132247	597.421	1.70176	0.694131	2.45165	0.0142204	0.0473885	NPIPB5	NPIPB5 (nuclear pore complex interacting protein family member B5)
780851	485.838	-1.69006	0.694645	-2.43299	0.0149748	0.0491687	SNORD3A	SNORD3A (small nucleolar RNA, C/D box 3A)
84068	188.236	-1.84347	0.747409	-2.46649	0.0136445	0.0458426	SLC10A7	SLC10A7 (solute carrier family 10 member 7)
10218	213.34	-1.9493	0.770368	-2.53034	0.0113951	0.041096	ANGPTL7	ANGPTL7 (angiopoietin like 7)
100506675	194.73	-2.17289	0.754535	-2.87978	0.00397952	0.0244615	LOC100506675	Not Found
283104	471.321	-2.73839	0.945924	-2.89494	0.00379235	0.0239416	SBF2-AS1	SBF2-AS1 (SBF2 antisense RNA 1)

## Sheet: AD vs. PD
	baseMean	log2FoldChange	lfcSE	stat	pvalue	padj	Gene_Name	Gene_Name
347745	3.98967	28.4822	3.47824	8.18868	2.64E-16	7.02E-12	PAR4	Not Found
4691	284.996	-2.03745	0.425614	-4.78707	1.69E-06	0.0150022	NCL	NCL (nucleolin)
8140	113.561	-2.50767	0.46485	-5.39458	6.87E-08	0.000913313	SLC7A5	SLC7A5 (solute carrier family 7 member 5)
100616144	3.7495	-18.336	3.98019	-4.60681	4.09E-06	0.0271857	MIR548AN	Not Found

## Sheet:  PD vs con
	baseMean	log2FoldChange	lfcSE	stat	pvalue	padj	Name	Entered	Human Symbol	Gene ID			Pan	A1	A2
442914	40.7472	9.36162	2.5686	3.64464	0.00026777	0.0110017	MIR369	MIR369	MIR369 (microRNA 369)	442914			lcn2	h2d1	c1cf1
100188997	34.5769	8.5821	2.76167	3.10758	0.00188624	0.0468139	TRG-TCC4-1	TRG-TCC4-1	TRG-TCC4-1 (tRNA-Gly (anticodon TCC) 4-1)	100188997			steap4	serping1	ptx3
399815	45.2552	6.99609	2.17814	3.21195	0.00131836	0.0354528	C10orf88B	C10orf88B	C10orf88B (C10orf88B (pseudogene))	399815			s1pr3	ggta1	s100a10
139422	79.0503	6.29686	1.99717	3.1529	0.00161657	0.0415315	MAGEB10	MAGEB10	MAGEB10 (MAGE family member B10)	139422			timp1	ligp1	sphk1
101929095	35.2615	6.06938	1.90301	3.18936	0.00142587	0.0376035	C1QTNF7-AS1	C1QTNF7-AS1	C1QTNF7-AS1 (C1QTNF7 antisense RNA 1)	101929095			hspb1	bbp2	cd10a
101929549	72.5662	5.92126	1.70518	3.47251	0.000515606	0.0176348	GAU1	GAU1	GAU1 (GALNT8 antisense upstream 1)	101929549			cxcl10	fkbp5	ptgs2
441911	39.6513	5.80974	1.81508	3.20081	0.00137043	0.0365606	OR10J3	OR10J3	OR10J3 (olfactory receptor family 10 subfamily J member 3)	441911			osmr	srgn	emp1
197370	91.4166	5.78159	1.86089	3.10689	0.00189064	0.0468811	NSMCE1	NSMCE1	NSMCE1 (NSE1 homolog, SMC5-SMC6 complex component)	197370			cp	amigo2	slc10a6
100885776	130.857	5.49371	1.42872	3.8452	0.000120455	0.00727233	UGDH-AS1	UGDH-AS1	UGDH-AS1 (UGDH antisense RNA 1)	100885776			aspg	h2t23	tm4sf1
101929762	52.6259	5.49162	1.45803	3.76647	0.000165569	0.00851915	LOC101929762	LOC101929762	LOC101929762 (uncharacterized LOC101929762)	101929762			gfap	gbp2	b3gnt5
1974	145.597	5.48553	1.2401	4.42345	9.71e-06	0.00122065	EIF4A2	EIF4A2	EIF4A2 (eukaryotic translation initiation factor 4A2)	1974			vim	fbln5	cd14
54205	173.072	5.26982	1.38416	3.80724	0.000140527	0.00816468	CYCS	CYCS	CYCS (cytochrome c, somatic)	54205			serpian3n	psmn8	tgm1
340900	42.3381	5.08879	1.58535	3.20989	0.00132785	0.0356301	EBLN1	EBLN1	EBLN1 (endogenous Bornavirus like nucleoprotein 1)	340900					cd109
378706	48956.7	5.06821	1.11551	4.54341	5.54e-06	0.000728553	RN7SL2	RN7SL2	RN7SL2 (RNA component of signal recognition particle 7SL2)	378706
7316	744.692	5.01527	1.51926	3.30113	0.000962952	0.027974	UBC	UBC	UBC (ubiquitin C)	7316
554203	81.1176	5.00438	1.36673	3.66157	0.000250672	0.01058	JPX	JPX	JPX (JPX transcript, XIST activator)	554203
100128653	42.5595	4.91917	1.45458	3.38185	0.000720003	0.0222034	LOC100128653	LOC100128653	LOC100128653 (uncharacterized LOC100128653)	100128653
54629	244.1	4.89672	1.40576	3.48333	0.000495217	0.0170212	MINDY2	MINDY2	MINDY2 (MINDY lysine 48 deubiquitinase 2)	54629
64110	62.2905	4.88377	1.46627	3.33075	0.000866139	0.0254544	MAGEF1	MAGEF1	MAGEF1 (MAGE family member F1)	64110
6029	26834.1	4.86614	1.10848	4.38993	1.13e-05	0.00139336	RN7SL1	RN7SL1	RN7SL1 (RNA component of signal recognition particle 7SL1)	6029
2665	147.082	4.77151	1.32337	3.60556	0.000311477	0.0120646	GDI2	GDI2	GDI2 (GDP dissociation inhibitor 2)	2665
202243	143.274	4.66967	1.4982	3.11685	0.00182792	0.045611	CCDC125	CCDC125	CCDC125 (coiled-coil domain containing 125)	202243
359845	54.2927	4.66939	1.45652	3.20586	0.00134659	0.0360285	RFLNB	RFLNB	RFLNB (refilin B)	359845
101927597	64.4634	4.64538	1.48331	3.13176	0.0017376	0.0439403	NCK1-DT	NCK1-DT	NCK1-DT (NCK1 divergent transcript)	101927597
2996	83.0502	4.64258	1.45924	3.1815	0.00146512	0.0383139	GYPE	GYPE	GYPE (glycophorin E (MNS blood group))	2996
115265	61.0442	4.6418	1.49131	3.11257	0.00185466	0.0461953	DDIT4L	DDIT4L	DDIT4L (DNA damage inducible transcript 4 like)	115265
3484	61.1588	4.63859	1.49715	3.09829	0.00194644	0.0479596	IGFBP1	IGFBP1	IGFBP1 (insulin like growth factor binding protein 1)	3484
10421	82.6032	4.61978	1.44861	3.18911	0.00142713	0.0376035	CD2BP2	CD2BP2	CD2BP2 (CD2 cytoplasmic tail binding protein 2)	10421
101929532	47.5407	4.59749	1.45909	3.15092	0.00162754	0.0417746	LOC101929532	LOC101929532	LOC101929532 (uncharacterized LOC101929532)	101929532
5814	142.743	4.58612	1.37138	3.34415	0.000825342	0.0246467	PURB	PURB	PURB (purine rich element binding protein B)	5814
8825	109.773	4.52096	1.42587	3.17067	0.00152086	0.0395111	LIN7A	LIN7A	LIN7A (lin-7 homolog A, crumbs cell polarity complex component)	8825
10488	98.9244	4.43426	1.41926	3.12436	0.00178194	0.0447903	CREB3	CREB3	CREB3 (cAMP responsive element binding protein 3)	10488
8467	310.687	4.351	1.32066	3.29458	0.000985698	0.0285154	SMARCA5	SMARCA5	SMARCA5 (SWI/SNF related, matrix associated, actin dependent regulator of chromatin, subfamily a, member 5)	8467
8125	124.475	4.31823	1.36012	3.17489	0.00149895	0.0390514	ANP32A	ANP32A	ANP32A (acidic nuclear phosphoprotein 32 family member A)	8125
9868	161.943	4.27629	1.3397	3.19198	0.00141302	0.0373908	TOMM70	TOMM70	TOMM70 (translocase of outer mitochondrial membrane 70)	9868
6648	110.21	4.20071	1.13799	3.69135	0.00022307	0.00970964	SOD2	SOD2	SOD2 (superoxide dismutase 2)	6648
1982	276.988	4.12582	1.30336	3.16552	0.00154807	0.0401803	EIF4G2	EIF4G2	EIF4G2 (eukaryotic translation initiation factor 4 gamma 2)	1982
5911	85.0547	4.09556	1.09082	3.75458	0.000173634	0.00872679	RAP2A	RAP2A	RAP2A (RAP2A, member of RAS oncogene family)	5911
26093	69.4882	4.02563	1.26117	3.19197	0.00141305	0.0373908	CCDC9	CCDC9	CCDC9 (coiled-coil domain containing 9)	26093
9978	48.9792	4.0069	1.15573	3.467	0.000526294	0.0178247	RBX1	RBX1	RBX1 (ring-box 1)	9978
50810	98.1281	3.99556	1.27914	3.12364	0.00178627	0.0448538	HDGFL3	HDGFL3	HDGFL3 (HDGF like 3)	50810
57515	141.883	3.74099	1.14902	3.2558	0.00113072	0.0313085	SERINC1	SERINC1	SERINC1 (serine incorporator 1)	57515
278	385.441	3.55457	1.08419	3.27854	0.00104347	0.0295406	AMY1C	AMY1C	AMY1C (amylase alpha 1C)	278
100874212	49.1109	3.37263	1.07513	3.13695	0.00170717	0.0433263	MYCBP2-AS1	MYCBP2-AS1	MYCBP2-AS1 (MYCBP2 antisense RNA 1)	100874212
647979	531.553	3.12659	0.794157	3.937	8.25e-05	0.00557516	NORAD	NORAD	NORAD (non-coding RNA activated by DNA damage)	647979
3169	89.6292	3.01598	0.870249	3.46565	0.000528942	0.0178708	FOXA1	FOXA1	FOXA1 (forkhead box A1)	3169
151011	120.514	2.85276	0.89472	3.18844	0.00143043	0.0376548	SEPTIN10	SEPTIN10	SEPTIN10 (septin 10)	151011
27127	136.701	2.83693	0.870874	3.25756	0.00112374	0.0311774	SMC1B	SMC1B	SMC1B (structural maintenance of chromosomes 1B)	27127
123872	164.916	2.66755	0.799955	3.33462	0.000854152	0.0252357	DNAAF1	DNAAF1	DNAAF1 (dynein axonemal assembly factor 1)	123872
5359	79.3801	2.63931	0.84016	3.14144	0.00168118	0.0429527	PLSCR1	PLSCR1	PLSCR1 (phospholipid scramblase 1)	5359
143686	334.484	2.57092	0.689624	3.72801	0.000192999	0.0090238	SESN3	SESN3	SESN3 (sestrin 3)	143686
10724	294.323	2.55374	0.768708	3.32212	0.000893361	0.0262107	OGA	OGA	OGA (O-GlcNAcase)	10724
2782	269.024	2.39321	0.711533	3.36345	0.000769737	0.0233375	GNB1	GNB1	GNB1 (G protein subunit beta 1)	2782
441454	76.6497	-2.27324	0.733567	-3.09888	0.00194252	0.047911	PTMAP11	PTMAP11	PTMAP11 (prothymosin alpha pseudogene 11)	441454
285150	77.1701	-2.40065	0.755819	-3.17623	0.00149204	0.0389445	FLJ33534	FLJ33534	FLJ33534 (Putative uncharacterized protein FLJ33534)	285150
100132287	152.661	-2.47891	0.803805	-3.08396	0.00204262	0.0495437	LOC100132287	LOC100132287	LOC100132287 (uncharacterized LOC100132287)	100132287
113130	93.5387	-2.64015	0.85261	-3.09655	0.00195786	0.0481182	CDCA5	CDCA5	CDCA5 (cell division cycle associated 5)	113130
102724782	104.53	-2.66139	0.734267	-3.62456	0.000289457	0.0114188	NA	NA
417	78.7948	-2.71584	0.834738	-3.25352	0.00113985	0.0315298	ART1	ART1	ART1 (ADP-ribosyltransferase 1)	417
147650	122.843	-2.72845	0.77344	-3.52768	0.000419225	0.0150423	SPACA6	SPACA6	SPACA6 (sperm acrosome associated 6)	147650
10218	219.826	-2.83317	0.814363	-3.479	0.00050329	0.0172774	ANGPTL7	ANGPTL7	ANGPTL7 (angiopoietin like 7)	10218
6866	99.8667	-2.83857	0.755436	-3.75753	0.0001716	0.00869649	TAC3	TAC3	TAC3 (tachykinin precursor 3)	6866
11341	148.462	-2.87098	0.914361	-3.13988	0.00169019	0.0431037	SCRG1	SCRG1	SCRG1 (stimulator of chondrogenesis 1)	11341
196475	82.0468	-2.87564	0.880661	-3.26531	0.00109343	0.0305464	RMST	RMST	RMST (rhabdomyosarcoma 2 associated transcript)	196475
41	135.329	-2.91518	0.945882	-3.08197	0.00205632	0.0497458	ASIC1	ASIC1	ASIC1 (acid sensing ion channel subunit 1)	41
1580	79.1998	-2.96217	0.863176	-3.43171	0.00059979	0.019516	CYP4B1	CYP4B1	CYP4B1 (cytochrome P450 family 4 subfamily B member 1)	1580
55236	126.317	-2.97511	0.921546	-3.22839	0.00124491	0.0338871	UBA6	UBA6	UBA6 (ubiquitin like modifier activating enzyme 6)	55236
84836	57.85	-2.98181	0.944359	-3.15749	0.00159131	0.0410343	ABHD14B	ABHD14B	ABHD14B (abhydrolase domain containing 14B)	84836
7022	115.149	-3.00211	0.791783	-3.79158	0.000149693	0.0083743	TFAP2C	TFAP2C	TFAP2C (transcription factor AP-2 gamma)	7022
7574	89.7073	-3.02126	0.809938	-3.73024	0.000191299	0.0090238	ZNF26	ZNF26	ZNF26 (zinc finger protein 26)	7574
112752	151.741	-3.10258	0.896546	-3.4606	0.000538976	0.0181656	IFT43	IFT43	IFT43 (intraflagellar transport 43)	112752
54538	124.935	-3.13721	0.979524	-3.20279	0.00136101	0.0363443	ROBO4	ROBO4	ROBO4 (roundabout guidance receptor 4)	54538
55743	106.8	-3.16785	0.827178	-3.82971	0.000128297	0.0076262	CHFR	CHFR	CHFR (checkpoint with forkhead and ring finger domains)	55743
55907	107.746	-3.20945	0.989478	-3.24358	0.0011804	0.0324194	CMAS	CMAS	CMAS (cytidine monophosphate N-acetylneuraminic acid synthetase)	55907
387723	91.6959	-3.26922	1.06085	-3.08171	0.00205818	0.0497474	C10orf143	C10orf143	C10orf143 (chromosome 10 open reading frame 143)	387723
3337	161.737	-3.28486	1.05343	-3.11824	0.00181936	0.0454399	DNAJB1	DNAJB1	DNAJB1 (DnaJ heat shock protein family (Hsp40) member B1)	3337
3732	72.7498	-3.3026	0.809333	-4.08065	4.49e-05	0.00439175	CD82	CD82	CD82 (CD82 molecule)	3732
84552	49.9849	-3.38317	1.00294	-3.37327	0.000742804	0.0226943	PARD6G	PARD6G	PARD6G (par-6 family cell polarity regulator gamma)	84552
284697	70.9146	-3.43444	0.960946	-3.57402	0.000351543	0.013374	BTBD8	BTBD8	BTBD8 (BTB domain containing 8)	284697
50616	83.9104	-3.4551	1.06582	-3.24171	0.00118814	0.0325414	IL22	IL22	IL22 (interleukin 22)	50616
9149	89.8505	-3.53254	0.914999	-3.8607	0.000113062	0.00699324	DYRK1B	DYRK1B	DYRK1B (dual specificity tyrosine phosphorylation regulated kinase 1B)	9149
56951	51.1803	-3.59502	1.14608	-3.1368	0.00170805	0.0433263	C5orf15	C5orf15	C5orf15 (chromosome 5 open reading frame 15)	56951
54861	117.437	-3.59625	1.07712	-3.33878	0.000841482	0.0249036	SNRK	SNRK	SNRK (SNF related kinase)	54861
8638	113.991	-3.64457	1.08996	-3.34376	0.000826515	0.0246552	OASL	OASL	OASL (2'-5'-oligoadenylate synthetase like)	8638
7247	126.074	-3.71438	1.20401	-3.085	0.0020355	0.049483	TSN	TSN	TSN (translin)	7247
116	129.036	-3.716	1.07696	-3.45044	0.000559666	0.0186367	ADCYAP1	ADCYAP1	ADCYAP1 (adenylate cyclase activating polypeptide 1)	116
516	62.0724	-3.80075	1.14412	-3.322	0.000893762	0.0262107	ATP5MC1	ATP5MC1	ATP5MC1 (ATP synthase membrane subunit c locus 1)	516
131965	234.71	-3.80594	1.15495	-3.29531	0.000983123	0.0284706	METTL6	METTL6	METTL6 (methyltransferase 6, tRNA N3-cytidine)	131965
440224	55.6126	-3.91368	1.22304	-3.19996	0.00137449	0.0366336	CXADRP3	CXADRP3	CXADRP3 (CXADR pseudogene 3)	440224
23519	42.0851	-3.91983	1.23085	-3.18466	0.00144924	0.038006	ANP32D	ANP32D	ANP32D (acidic nuclear phosphoprotein 32 family member D)	23519
101929410	54.6666	-3.96138	1.26519	-3.13106	0.00174176	0.0439403	SUCLA2-AS1	SUCLA2-AS1	SUCLA2-AS1 (SUCLA2 antisense RNA 1)	101929410
100129175	83.3951	-3.96498	1.28213	-3.09248	0.00198489	0.0486536	LOC100129175	LOC100129175	LOC100129175 (uncharacterized LOC100129175)	100129175
11015	63.7874	-3.98075	1.18953	-3.34648	0.000818439	0.0245726	KDELR3	KDELR3	KDELR3 (KDEL endoplasmic reticulum protein retention receptor 3)	11015
3385	30.8284	-3.98237	1.26958	-3.13676	0.00170828	0.0433263	ICAM3	ICAM3	ICAM3 (intercellular adhesion molecule 3)	3385
102724105	103.761	-4.00956	1.18672	-3.37869	0.000728325	0.022375	ZNF528-AS1	ZNF528-AS1	ZNF528-AS1 (ZNF528 antisense RNA 1)	102724105
266917	68.8368	-4.05984	1.25842	-3.22614	0.00125471	0.0340957	D21S2088E	D21S2088E	D21S2088E (D21S2088E)	266917
22904	61.6328	-4.10267	1.32757	-3.09036	0.00199917	0.0489603	SBNO2	SBNO2	SBNO2 (strawberry notch homolog 2)	22904
752	123.517	-4.11369	1.25359	-3.28154	0.00103243	0.0292878	FMNL1	FMNL1	FMNL1 (formin like 1)	752
100133331	94.7682	-4.13344	1.19645	-3.45476	0.000550791	0.0183853	NA	NA
26696	53.3243	-4.13877	1.28085	-3.23126	0.00123245	0.0335894	OR2T1	OR2T1	OR2T1 (olfactory receptor family 2 subfamily T member 1)	26696
50840	64.5834	-4.15194	1.26986	-3.26959	0.00107702	0.0301522	TAS2R14	TAS2R14	TAS2R14 (taste 2 receptor member 14)	50840
163183	69.7261	-4.16427	1.28394	-3.24334	0.00118135	0.0324194	SYNE4	SYNE4	SYNE4 (spectrin repeat containing nuclear envelope family member 4)	163183
100129046	59.2255	-4.18648	1.26352	-3.31334	0.000921878	0.0269499	BCAR3-AS1	BCAR3-AS1	BCAR3-AS1 (BCAR3 antisense RNA 1)	100129046
6545	42.3036	-4.22535	1.31065	-3.22387	0.00126471	0.0343004	SLC7A4	SLC7A4	SLC7A4 (solute carrier family 7 member 4)	6545
84889	76.968	-4.23659	1.30312	-3.25112	0.00114952	0.0317342	SLC7A3	SLC7A3	SLC7A3 (solute carrier family 7 member 3)	84889
8685	91.3075	-4.24937	1.36201	-3.11993	0.00180893	0.0453818	MARCO	MARCO	MARCO (macrophage receptor with collagenous structure)	8685
100506835	86.6169	-4.25209	1.20757	-3.52121	0.00042958	0.0153939	LINC00840	LINC00840	LINC00840 (long intergenic non-protein coding RNA 840)	100506835
644168	255.865	-4.2551	1.19995	-3.54606	0.000391042	0.0143083	DRGX	DRGX	DRGX (dorsal root ganglia homeobox)	644168
101928790	79.9491	-4.29733	1.2067	-3.56123	0.00036912	0.0137971	PEX5L-AS2	PEX5L-AS2	PEX5L-AS2 (PEX5L antisense RNA 2)	101928790
644189	32.1921	-4.31202	1.35338	-3.18611	0.00144198	0.0378871	LOC644189	LOC644189	LOC644189 (acyl-CoA thioesterase 4 pseudogene)	644189
102724819	66.97	-4.32728	1.34883	-3.20818	0.00133576	0.0357732	NA	NA
149647	48.5107	-4.32833	1.21135	-3.57313	0.000352736	0.0133828	GARIN4	GARIN4	GARIN4 (golgi associated RAB2 interactor family member 4)	149647
728724	131.728	-4.35686	1.24763	-3.49211	0.000479225	0.0166571	LINC00977	LINC00977	LINC00977 (long intergenic non-protein coding RNA 977)	728724
728945	44.6579	-4.3718	1.41835	-3.08232	0.00205395	0.0497458	PPIAL4F	PPIAL4F	PPIAL4F (peptidylprolyl isomerase A like 4F)	728945
8408	77.0929	-4.381	1.41411	-3.09806	0.00194795	0.0479596	ULK1	ULK1	ULK1 (unc-51 like autophagy activating kinase 1)	8408
259295	57.6489	-4.38622	1.29135	-3.39662	0.000682225	0.0214573	TAS2R20	TAS2R20	TAS2R20 (taste 2 receptor member 20)	259295
79473	48.262	-4.38674	1.39584	-3.14271	0.00167389	0.0428061	OR52N1	OR52N1	OR52N1 (olfactory receptor family 52 subfamily N member 1)	79473
388633	162.47	-4.39193	1.31406	-3.34225	0.000831019	0.0247364	LDLRAD1	LDLRAD1	LDLRAD1 (low density lipoprotein receptor class A domain containing 1)	388633
144233	72.9757	-4.39443	1.35282	-3.24835	0.00116075	0.0319659	BCDIN3D	BCDIN3D	BCDIN3D (BCDIN3 domain containing RNA methyltransferase)	144233
81099	68.5677	-4.39471	1.3355	-3.29069	0.000999416	0.0286814	OR4F17	OR4F17	OR4F17 (olfactory receptor family 4 subfamily F member 17)	81099
144776	53.9135	-4.41578	1.34717	-3.27783	0.00104607	0.0295539	LINC00410	LINC00410	LINC00410 (long intergenic non-protein coding RNA 410)	144776
54952	62.6694	-4.42069	1.33329	-3.31563	0.000914352	0.0267648	TRNAU1AP	TRNAU1AP	TRNAU1AP (tRNA selenocysteine 1 associated protein 1)	54952
3881	61.1013	-4.43516	1.10325	-4.02009	5.82e-05	0.00498653	KRT31	KRT31	KRT31 (keratin 31)	3881
84062	126.327	-4.44563	1.3288	-3.34559	0.000821073	0.0246056	DTNBP1	DTNBP1	DTNBP1 (dystrobrevin binding protein 1)	84062
9274	79.07	-4.47681	1.40702	-3.18176	0.00146384	0.0383139	BCL7C	BCL7C	BCL7C (BAF chromatin remodeling complex subunit BCL7C)	9274
81693	40.0263	-4.4884	1.35491	-3.3127	0.000923995	0.0269834	AMN	AMN	AMN (amnion associated transmembrane protein)	81693
104266961	45.35	-4.49011	1.39797	-3.21188	0.00131869	0.0354528	LINC01221	LINC01221	LINC01221 (long intergenic non-protein coding RNA 1221)	104266961
256394	46.3151	-4.50868	1.44591	-3.11823	0.00181943	0.0454399	SERPINA11	SERPINA11	SERPINA11 (serpin family A member 11)	256394
101927401	75.2738	-4.51881	1.42827	-3.16383	0.00155707	0.0402695	LOC101927401	LOC101927401	LOC101927401 (uncharacterized LOC101927401)	101927401
219952	48.9717	-4.53332	1.38091	-3.28285	0.00102763	0.0292412	OR6Q1	OR6Q1	OR6Q1 (olfactory receptor family 6 subfamily Q member 1)	219952
100134259	44.6444	-4.53485	1.37273	-3.30353	0.000954759	0.027765	LINC01119	LINC01119	LINC01119 (long intergenic non-protein coding RNA 1119)	100134259
285315	101.21	-4.54309	1.43252	-3.1714	0.00151706	0.0394492	C3orf33	C3orf33	C3orf33 (chromosome 3 open reading frame 33)	285315
643332	62.5286	-4.55071	1.46204	-3.11258	0.00185458	0.0461953	RNASE2CP	RNASE2CP	RNASE2CP (ribonuclease A family member 2C, pseudogene)	643332
101928977	55.3872	-4.55099	1.45015	-3.13829	0.00169935	0.0432183	LOC101928977	LOC101928977	LOC101928977 (uncharacterized LOC101928977)	101928977
5319	53.6044	-4.55845	1.44125	-3.16285	0.00156232	0.0403616	PLA2G1B	PLA2G1B	PLA2G1B (phospholipase A2 group IB)	5319
646658	97.5541	-4.65182	1.36863	-3.39889	0.000676605	0.0213288	SYNDIG1L	SYNDIG1L	SYNDIG1L (synapse differentiation inducing 1 like)	646658
105373090	66.6622	-4.6536	1.34065	-3.47116	0.00051821	0.0176559	NA	NA
100287387	26.6848	-4.65397	1.4233	-3.26984	0.0010761	0.0301522	LOC100287387	LOC100287387	LOC100287387 (uncharacterized LOC100287387)	100287387
3493	70.1047	-4.65452	1.4595	-3.18911	0.00142712	0.0376035	IGHA1	IGHA1	IGHA1 (immunoglobulin heavy constant alpha 1)	3493
1735	63.1605	-4.65808	1.27697	-3.64776	0.00026454	0.0109165	DIO3	DIO3	DIO3 (iodothyronine deiodinase 3)	1735
51471	21.749	-4.66378	1.48594	-3.13862	0.00169748	0.0432183	NAT8B	NAT8B	NAT8B (N-acetyltransferase 8B (putative, gene/pseudogene))	51471
78991	113.854	-4.67613	1.22702	-3.81097	0.00013842	0.00809304	PCYOX1L	PCYOX1L	PCYOX1L (prenylcysteine oxidase 1 like)	78991
2548	148.805	-4.67968	1.2221	-3.8292	0.000128561	0.0076262	GAA	GAA	GAA (alpha glucosidase)	2548
388555	59.8904	-4.69233	1.29756	-3.61628	0.000298864	0.0116203	IGFL3	IGFL3	IGFL3 (IGF like family member 3)	388555
339768	42.8589	-4.71202	1.39446	-3.37909	0.000727259	0.022367	ESPNL	ESPNL	ESPNL (espin like)	339768
4544	393.262	-4.72278	1.23741	-3.81668	0.000135261	0.0079418	MTNR1B	MTNR1B	MTNR1B (melatonin receptor 1B)	4544
100131303	94.6529	-4.72705	1.2986	-3.64011	0.000272518	0.0111463	DPEP2NB	DPEP2NB	DPEP2NB (DPEP2 neighbor)	100131303
10750	83.6963	-4.72919	1.2521	-3.77699	0.000158733	0.00844116	GRAP	GRAP	GRAP (GRB2 related adaptor protein)	10750
3306	166.559	-4.73073	1.48142	-3.19338	0.00140619	0.0372996	HSPA2	HSPA2	HSPA2 (heat shock protein family A (Hsp70) member 2)	3306
11012	72.0807	-4.74003	1.50523	-3.14903	0.00163811	0.0419682	KLK11	KLK11	KLK11 (kallikrein related peptidase 11)	11012
100507246	66.7287	-4.74604	1.33803	-3.54702	0.000389612	0.0142788	SNHG16	SNHG16	SNHG16 (small nucleolar RNA host gene 16)	100507246
339344	76.2443	-4.75944	1.45155	-3.27888	0.00104221	0.029535	MYPOP	MYPOP	MYPOP (Myb related transcription factor, partner of profilin)	339344
100288122	64.5984	-4.77104	1.42022	-3.35937	0.000781203	0.0236335	LDLRAD4-AS1	LDLRAD4-AS1	LDLRAD4-AS1 (LDLRAD4 antisense RNA 1)	100288122
8448	91.4724	-4.77234	1.38747	-3.43961	0.000582561	0.019192	DOC2A	DOC2A	DOC2A (double C2 domain alpha)	8448
9572	93.1053	-4.77588	1.41775	-3.36864	0.000755392	0.023003	NR1D1	NR1D1	NR1D1 (nuclear receptor subfamily 1 group D member 1)	9572
441531	66.9862	-4.78594	1.30836	-3.65796	0.00025423	0.0106831	PGAM4	PGAM4	PGAM4 (phosphoglycerate mutase family member 4)	441531
51537	68.5346	-4.78905	1.46534	-3.26822	0.00108225	0.0302682	MTFP1	MTFP1	MTFP1 (mitochondrial fission process 1)	51537
317705	92.2962	-4.79925	1.28336	-3.73958	0.000184325	0.00893379	VN1R5	VN1R5	VN1R5 (vomeronasal 1 receptor 5 (gene/pseudogene))	317705
219537	41.4055	-4.80879	1.54714	-3.10819	0.00188236	0.0467593	SMTNL1	SMTNL1	SMTNL1 (smoothelin like 1)	219537
55231	54.3844	-4.82759	1.54183	-3.13107	0.00174172	0.0439403	CCDC87	CCDC87	CCDC87 (coiled-coil domain containing 87)	55231
100130958	48.9084	-4.83625	1.4701	-3.28974	0.00100278	0.0286814	SYCE1L	SYCE1L	SYCE1L (synaptonemal complex central element protein 1 like)	100130958
374890	37.6016	-4.87825	1.30955	-3.72513	0.000195212	0.0090238	LINC01785	LINC01785	LINC01785 (long intergenic non-protein coding RNA 1785)	374890
388759	61.65	-4.88211	1.54619	-3.15752	0.00159119	0.0410343	LINC02897	LINC02897	LINC02897 (long intergenic non-protein coding RNA 2897)	388759
100507747	58.7496	-4.89034	1.28398	-3.80873	0.000139681	0.00813256	C13orf46	C13orf46	C13orf46 (chromosome 13 open reading frame 46)	100507747
414196	106.165	-4.89405	1.32259	-3.70035	0.000215299	0.00944595	CELF2-AS1	CELF2-AS1	CELF2-AS1 (CELF2 antisense RNA 1)	414196
100132476	26.3186	-4.91866	1.52725	-3.2206	0.00127921	0.034626	KRTAP4-7	KRTAP4-7	KRTAP4-7 (keratin associated protein 4-7)	100132476
10998	58.2341	-4.93264	1.36222	-3.62104	0.00029342	0.0115097	SLC27A5	SLC27A5	SLC27A5 (solute carrier family 27 member 5)	10998
3502	64.4304	-4.93584	1.39839	-3.52967	0.000416081	0.0149681	IGHG3	IGHG3	IGHG3 (immunoglobulin heavy constant gamma 3 (G3m marker))	3502
513	51.2317	-4.9564	1.60557	-3.08699	0.00202192	0.0493001	ATP5F1D	ATP5F1D	ATP5F1D (ATP synthase F1 subunit delta)	513
100500849	40.3581	-4.95868	1.39634	-3.5512	0.000383486	0.0141062	MIR3916	MIR3916	MIR3916 (microRNA 3916)	100500849
105369274	45.6586	-4.95982	1.32777	-3.73544	0.000187385	0.00895708	OR4N4C	OR4N4C	OR4N4C (olfactory receptor family 4 subfamily N member 4C)	105369274
4296	116.813	-4.97664	1.44777	-3.43745	0.000587228	0.0193	MAP3K11	MAP3K11	MAP3K11 (mitogen-activated protein kinase kinase kinase 11)	4296
6665	52.9608	-4.99575	1.38712	-3.60154	0.000316339	0.0122019	SOX15	SOX15	SOX15 (SRY-box transcription factor 15)	6665
28915	32.249	-4.99896	1.56461	-3.19501	0.00139825	0.0371244	IGKV3-7	IGKV3-7	IGKV3-7 (immunoglobulin kappa variable 3-7 (non-functional))	28915
105371899	57.1617	-5.01238	1.49824	-3.34551	0.000821308	0.0246056	LOC105371899	LOC105371899	LOC105371899 (uncharacterized LOC105371899)	105371899
26521	43.0338	-5.01352	1.33986	-3.74182	0.000182696	0.00893247	TIMM8B	TIMM8B	TIMM8B (translocase of inner mitochondrial membrane 8 homolog B)	26521
28422	51.2995	-5.03763	1.24135	-4.0582	4.95e-05	0.00466975	IGHV3-50	IGHV3-50	IGHV3-50 (immunoglobulin heavy variable 3-50 (pseudogene))	28422
39	117.246	-5.03879	1.55712	-3.23597	0.00121231	0.0331381	ACAT2	ACAT2	ACAT2 (acetyl-CoA acetyltransferase 2)	39
645158	40.0083	-5.06825	1.55526	-3.25877	0.00111896	0.0311068	CBX3P2	CBX3P2	CBX3P2 (CBX3 pseudogene 2)	645158
64856	52.5002	-5.11004	1.61876	-3.15677	0.00159528	0.0410729	VWA1	VWA1	VWA1 (von Willebrand factor A domain containing 1)	64856
54969	51.5217	-5.11689	1.58507	-3.22818	0.00124581	0.0338871	HPF1	HPF1	HPF1 (histone PARylation factor 1)	54969
51162	95.0248	-5.11859	1.51633	-3.37564	0.00073643	0.0225991	EGFL7	EGFL7	EGFL7 (EGF like domain multiple 7)	51162
1158	46.9009	-5.12758	1.50188	-3.41411	0.000639919	0.0204509	CKM	CKM	CKM (creatine kinase, M-type)	1158
574036	29.1944	-5.12851	1.52702	-3.3585	0.000783659	0.023682	SERTAD4-AS1	SERTAD4-AS1	SERTAD4-AS1 (SERTAD4 antisense RNA 1)	574036
8355	93.4816	-5.13513	1.3942	-3.6832	0.000230321	0.00996335	H3C8	H3C8	H3C8 (H3 clustered histone 8)	8355
4616	87.3606	-5.14224	1.59841	-3.21709	0.00129498	0.0349845	GADD45B	GADD45B	GADD45B (growth arrest and DNA damage inducible beta)	4616
124	58.4009	-5.15346	1.52059	-3.38912	0.00070118	0.0218309	ADH1A	ADH1A	ADH1A (alcohol dehydrogenase 1A (class I), alpha polypeptide)	124
2134	113.653	-5.1719	1.36772	-3.78141	0.000155944	0.00844116	EXTL1	EXTL1	EXTL1 (exostosin like glycosyltransferase 1)	2134
199800	32.9846	-5.17733	1.57705	-3.28292	0.00102737	0.0292412	ADM5	ADM5	ADM5 (adrenomedullin 5 (putative))	199800
23623	183.874	-5.18624	1.1761	-4.40968	1.04e-05	0.0012778	RUSC1	RUSC1	RUSC1 (RUN and SH3 domain containing 1)	23623
9027	43.6912	-5.18728	1.58567	-3.27136	0.00107033	0.0300861	NAT8	NAT8	NAT8 (N-acetyltransferase 8 (putative))	9027
339390	38.8209	-5.22015	1.5084	-3.46072	0.000538727	0.0181656	CLEC4G	CLEC4G	CLEC4G (C-type lectin domain family 4 member G)	339390
100507398	45.6276	-5.23491	1.58915	-3.29416	0.000987171	0.0285283	INTS6-AS1	INTS6-AS1	INTS6-AS1 (INTS6 antisense RNA 1)	100507398
105371162	25.3273	-5.23502	1.59132	-3.28974	0.00100279	0.0286814	NA	NA
554235	59.991	-5.23925	1.52597	-3.4334	0.000596071	0.019516	ASPDH	ASPDH	ASPDH (aspartate dehydrogenase domain containing)	554235
10430	54.4798	-5.24577	1.52927	-3.43025	0.000603022	0.0195188	TMEM147	TMEM147	TMEM147 (transmembrane protein 147)	10430
100130275	56.7141	-5.24611	1.48358	-3.53612	0.000406052	0.0146644	TFAP2A-AS1	TFAP2A-AS1	TFAP2A-AS1 (TFAP2A antisense RNA 1)	100130275
101927029	59.084	-5.28629	1.42763	-3.70284	0.0002132	0.00938326	NA	NA
126259	39.5855	-5.28851	1.70842	-3.09557	0.00196437	0.0481931	TMIGD2	TMIGD2	TMIGD2 (transmembrane and immunoglobulin domain containing 2)	126259
343930	33.6533	-5.2907	1.48659	-3.55895	0.000372344	0.0138617	MSGN1	MSGN1	MSGN1 (mesogenin 1)	343930
100885798	73.5589	-5.30759	1.59337	-3.33104	0.000865224	0.0254544	LINC00210	LINC00210	LINC00210 (long intergenic non-protein coding RNA 210)	100885798
79948	51.3186	-5.31256	1.42735	-3.72198	0.000197664	0.00904369	PLPPR3	PLPPR3	PLPPR3 (phospholipid phosphatase related 3)	79948
283104	449.93	-5.32723	1.52043	-3.50377	0.00045873	0.0161673	SBF2-AS1	SBF2-AS1	SBF2-AS1 (SBF2 antisense RNA 1)	283104
8693	25.9757	-5.33655	1.58129	-3.37481	0.000738672	0.0226179	GALNT4	GALNT4	GALNT4 (polypeptide N-acetylgalactosaminyltransferase 4)	8693
3195	70.9224	-5.33828	1.67368	-3.18955	0.00142494	0.0376035	TLX1	TLX1	TLX1 (T cell leukemia homeobox 1)	3195
101929730	44.7411	-5.35519	1.72989	-3.09569	0.00196358	0.0481931	LINC01352	LINC01352	LINC01352 (long intergenic non-protein coding RNA 1352)	101929730
5083	67.064	-5.35887	1.47236	-3.63964	0.000273019	0.0111482	PAX9	PAX9	PAX9 (paired box 9)	5083
113828	65.2799	-5.36649	1.58045	-3.39554	0.000684932	0.021518	FAM83F	FAM83F	FAM83F (family with sequence similarity 83 member F)	113828
283587	88.4965	-5.37533	1.49211	-3.60251	0.000315158	0.0121732	HISLA	HISLA	HISLA (HIF1A stabilizing long noncoding RNA)	283587
6315	30.7909	-5.39896	1.42859	-3.77923	0.000157312	0.00844116	ATXN8OS	ATXN8OS	ATXN8OS (ATXN8 opposite strand lncRNA)	6315
430	42.5632	-5.39926	1.61699	-3.33909	0.000840544	0.0249036	ASCL2	ASCL2	ASCL2 (achaete-scute family bHLH transcription factor 2)	430
5609	101.173	-5.3993	1.34787	-4.0058	6.18e-05	0.00518594	MAP2K7	MAP2K7	MAP2K7 (mitogen-activated protein kinase kinase 7)	5609
254312	79.4803	-5.39959	1.47239	-3.66722	0.000245201	0.0104765	LINC00710	LINC00710	LINC00710 (long intergenic non-protein coding RNA 710)	254312
390059	39.7242	-5.43184	1.45385	-3.73617	0.000186847	0.00894674	OR51M1	OR51M1	OR51M1 (olfactory receptor family 51 subfamily M member 1)	390059
100132618	45.7881	-5.43246	1.5666	-3.46768	0.000524976	0.0178017	ZRANB2-AS1	ZRANB2-AS1	ZRANB2-AS1 (ZRANB2 antisense RNA 1)	100132618
28378	56.3126	-5.46289	1.69934	-3.21471	0.00130575	0.0352071	IGHV7-81	IGHV7-81	IGHV7-81 (immunoglobulin heavy variable 7-81 (non-functional))	28378
396	90.4345	-5.46391	1.67426	-3.26348	0.00110055	0.0306871	ARHGDIA	ARHGDIA	ARHGDIA (Rho GDP dissociation inhibitor alpha)	396
10093	29.1767	-5.47715	1.60726	-3.40775	0.000655016	0.0209093	ARPC4	ARPC4	ARPC4 (actin related protein 2/3 complex subunit 4)	10093
100873976	34.0646	-5.49053	1.53024	-3.58802	0.000333196	0.0127988	CNTN4-AS2	CNTN4-AS2	CNTN4-AS2 (CNTN4 antisense RNA 2)	100873976
64207	74.2518	-5.49816	1.4722	-3.73466	0.000187966	0.00896938	IRF2BPL	IRF2BPL	IRF2BPL (interferon regulatory factor 2 binding protein like)	64207
343472	24.9572	-5.52381	1.7649	-3.12982	0.00174914	0.044081	BARHL2	BARHL2	BARHL2 (BarH like homeobox 2)	343472
728409	50.6076	-5.55153	1.55107	-3.57917	0.000344686	0.0131854	LINC01548	LINC01548	LINC01548 (long intergenic non-protein coding RNA 1548)	728409
5441	38.2275	-5.5558	1.58613	-3.50275	0.000460485	0.0162086	POLR2L	POLR2L	POLR2L (RNA polymerase II, I and III subunit L)	5441
30814	25.3254	-5.56481	1.75851	-3.1645	0.00155349	0.0402695	PLA2G2E	PLA2G2E	PLA2G2E (phospholipase A2 group IIE)	30814
100506581	58.6966	-5.56658	1.7478	-3.1849	0.00144804	0.038006	C16orf95	C16orf95	C16orf95 (chromosome 16 open reading frame 95)	100506581
51529	82.4649	-5.58761	1.61693	-3.45569	0.000548878	0.0183435	ANAPC11	ANAPC11	ANAPC11 (anaphase promoting complex subunit 11)	51529
2749	69.0108	-5.58999	1.46218	-3.82304	0.000131815	0.00777231	GLUD1P3	GLUD1P3	GLUD1P3 (glutamate dehydrogenase 1 pseudogene 3)	2749
653505	35.4729	-5.59989	1.70173	-3.2907	0.000999383	0.0286814	PPIAL4A	PPIAL4A	PPIAL4A (peptidylprolyl isomerase A like 4A)	653505
8403	51.5787	-5.60238	1.62416	-3.44941	0.00056182	0.0186861	SOX14	SOX14	SOX14 (SRY-box transcription factor 14)	8403
120237	53.7621	-5.64628	1.72238	-3.27819	0.00104476	0.029547	DBX1	DBX1	DBX1 (developing brain homeobox 1)	120237
57116	151.848	-5.72422	0.959799	-5.96397	2.46e-09	8.34e-07	ZNF695	ZNF695	ZNF695 (zinc finger protein 695)	57116
646471	144.892	-5.73037	1.8374	-3.11874	0.00181628	0.0454399	LOC646471	LOC646471	LOC646471 (uncharacterized LOC646471)	646471
6676	29.7769	-5.73397	1.45729	-3.93468	8.33e-05	0.00561562	SPAG4	SPAG4	SPAG4 (sperm associated antigen 4)	6676
100874326	52.0964	-5.74821	1.74219	-3.29942	0.000968856	0.0281161	DSCAM-IT1	DSCAM-IT1	DSCAM-IT1 (DSCAM intronic transcript 1)	100874326
859	42.089	-5.75635	1.8665	-3.08404	0.00204212	0.0495437	CAV3	CAV3	CAV3 (caveolin 3)	859
100189231	57.4351	-5.77196	1.66353	-3.4697	0.000521047	0.0176901	TRG-CCC2-1	TRG-CCC2-1	TRG-CCC2-1 (tRNA-Gly (anticodon CCC) 2-1)	100189231
4330	78.1976	-5.77543	1.60285	-3.60323	0.000314284	0.0121564	MN1	MN1	MN1 (MN1 proto-oncogene, transcriptional regulator)	4330
317703	42.9645	-5.77888	1.54278	-3.74577	0.000179842	0.00893247	VN1R4	VN1R4	VN1R4 (vomeronasal 1 receptor 4)	317703
83740	40.013	-5.7863	1.68878	-3.42631	0.000611835	0.019758	H2AB3	H2AB3	H2AB3 (H2A.B variant histone 3)	83740
50486	21.4289	-5.79313	1.753	-3.3047	0.000950793	0.0276786	G0S2	G0S2	G0S2 (G0/G1 switch 2)	50486
148223	37.8701	-5.79971	1.51461	-3.82918	0.000128571	0.0076262	C19orf25	C19orf25	C19orf25 (chromosome 19 open reading frame 25)	148223
101927081	121.398	-5.81087	1.4596	-3.98114	6.86e-05	0.00530161	MIR4307HG	MIR4307HG	MIR4307HG (MIR4307 host gene)	101927081
101929439	54.5527	-5.84131	1.77495	-3.29098	0.000998395	0.0286814	LOC101929439	LOC101929439	LOC101929439 (uncharacterized LOC101929439)	101929439
100189405	46.398	-5.8432	1.46004	-4.00208	6.28e-05	0.00522076	TRY-GTA4-1	TRY-GTA4-1	TRY-GTA4-1 (tRNA-Tyr (anticodon GTA) 4-1)	100189405
100131107	31.6311	-5.85796	1.61425	-3.62891	0.000284626	0.0113211	LOC100131107	LOC100131107	LOC100131107 (putative UPF0607 protein ENSP00000383783)	100131107
79169	167.424	-5.86244	1.51479	-3.87013	0.000108779	0.00675842	C1orf35	C1orf35	C1orf35 (chromosome 1 open reading frame 35)	79169
23591	20.5294	-5.88749	1.71015	-3.44267	0.000576008	0.0189987	FAM215A	FAM215A	FAM215A (family with sequence similarity 215 member A)	23591
282679	109.74	-5.90561	1.64207	-3.59645	0.000322592	0.0124086	AQP11	AQP11	AQP11 (aquaporin 11)	282679
84298	21.8154	-5.97657	1.8822	-3.17531	0.00149679	0.0390317	LLPH	LLPH	LLPH (LLP homolog, long-term synaptic facilitation factor)	84298
102466225	80.9665	-5.99494	1.53696	-3.90051	9.6e-05	0.00614237	MIR6077	MIR6077	MIR6077 (microRNA 6077)	102466225
100874313	52.9851	-6.0208	1.82663	-3.29612	0.000980306	0.0284187	AGBL4-IT1	AGBL4-IT1	AGBL4-IT1 (AGBL4 intronic transcript 1)	100874313
6176	74.5286	-6.09311	1.56103	-3.90327	9.49e-05	0.00612944	RPLP1	RPLP1	RPLP1 (ribosomal protein lateral stalk subunit P1)	6176
11010	78.6653	-6.10158	1.94875	-3.13102	0.00174198	0.0439403	GLIPR1	GLIPR1	GLIPR1 (GLI pathogenesis related 1)	11010
100506844	85.3536	-6.11661	1.81619	-3.36783	0.000757618	0.0230203	GIHCG	GIHCG	GIHCG (GIHCG inhibitor of miR-200b/200a/429 expression)	100506844
23620	43.762	-6.11805	1.66702	-3.67005	0.000242504	0.0103772	NTSR2	NTSR2	NTSR2 (neurotensin receptor 2)	23620
127077	36.9158	-6.13486	1.54228	-3.97777	6.96e-05	0.00531735	OR2T11	OR2T11	OR2T11 (olfactory receptor family 2 subfamily T member 11)	127077
10126	31.7912	-6.14143	1.95691	-3.13834	0.0016991	0.0432183	DNAL4	DNAL4	DNAL4 (dynein axonemal light chain 4)	10126
28752	78.3781	-6.14354	1.34363	-4.57235	4.82e-06	0.000647098	TRAJ3	TRAJ3	TRAJ3 (T cell receptor alpha joining 3)	28752
79842	92.7942	-6.18111	1.58938	-3.889	0.000100659	0.00632465	ZBTB3	ZBTB3	ZBTB3 (zinc finger and BTB domain containing 3)	79842
100505502	30.0752	-6.19094	1.59149	-3.89002	0.000100234	0.00631227	LOC100505502	LOC100505502	LOC100505502 (POM121 transmembrane nucleoporin like, pseudogene)	100505502
105369445	48.8527	-6.19672	1.6918	-3.66281	0.000249463	0.010547	NA	NA
728283	55.6501	-6.22688	1.93052	-3.22549	0.00125759	0.0341406	NA	NA
149345	53.3052	-6.23426	1.67613	-3.71943	0.00019967	0.00912047	SHISA4	SHISA4	SHISA4 (shisa family member 4)	149345
4237	53.9325	-6.23807	1.32218	-4.718	2.38e-06	0.000340357	MFAP2	MFAP2	MFAP2 (microfibril associated protein 2)	4237
102466889	96.866	-6.28982	1.88397	-3.3386	0.000842018	0.0249036	MIR8071-2	MIR8071-2	MIR8071-2 (microRNA 8071-2)	102466889
5197	66.0355	-6.2956	1.83513	-3.43061	0.000602232	0.019516	PF4V1	PF4V1	PF4V1 (platelet factor 4 variant 1)	5197
5831	68.1131	-6.30599	1.72165	-3.66276	0.00024951	0.010547	PYCR1	PYCR1	PYCR1 (pyrroline-5-carboxylate reductase 1)	5831
100302184	62.7017	-6.3891	1.57464	-4.05749	4.96e-05	0.00466975	MIR1272	MIR1272	MIR1272 (microRNA 1272)	100302184
91107	72.9763	-6.40577	2.00291	-3.19823	0.00138276	0.0368188	TRIM47	TRIM47	TRIM47 (tripartite motif containing 47)	91107
100847064	34.8593	-6.43352	1.80051	-3.57317	0.000352691	0.0133828	MIR5694	MIR5694	MIR5694 (microRNA 5694)	100847064
8688	56.9088	-6.44564	1.96792	-3.27537	0.00105525	0.0297226	KRT37	KRT37	KRT37 (keratin 37)	8688
90226	51.9283	-6.46023	1.9314	-3.34484	0.000823301	0.0246122	UCN2	UCN2	UCN2 (urocortin 2)	90226
92856	59.6859	-6.48466	2.10178	-3.08532	0.00203334	0.049483	IMP4	IMP4	IMP4 (IMP U3 small nucleolar ribonucleoprotein 4)	92856
8557	26.4355	-6.49318	2.01866	-3.21658	0.00129728	0.0350127	TCAP	TCAP	TCAP (titin-cap)	8557
10861	48.8505	-6.52958	1.98457	-3.29017	0.00100127	0.0286814	SLC26A1	SLC26A1	SLC26A1 (solute carrier family 26 member 1)	10861
3208	82.8863	-6.56818	1.5683	-4.1881	2.81e-05	0.00300477	HPCA	HPCA	HPCA (hippocalcin)	3208
8431	30.7259	-6.60707	1.74875	-3.77816	0.000157991	0.00844116	NR0B2	NR0B2	NR0B2 (nuclear receptor subfamily 0 group B member 2)	8431
81341	50.1416	-6.612	1.92941	-3.42695	0.000610405	0.0197348	OR10W1	OR10W1	OR10W1 (olfactory receptor family 10 subfamily W member 1)	81341
119032	37.5356	-6.6379	2.14856	-3.08947	0.00200511	0.0490194	BORCS7	BORCS7	BORCS7 (BLOC-1 related complex subunit 7)	119032
5881	61.1712	-6.64333	1.59575	-4.16315	3.14e-05	0.00324062	RAC3	RAC3	RAC3 (Rac family small GTPase 3)	5881
84517	67.395	-6.67418	1.96346	-3.39919	0.000675847	0.0213288	ACTRT3	ACTRT3	ACTRT3 (actin related protein T3)	84517
102465974	28.3359	-6.67907	2.12441	-3.14397	0.00166674	0.0426625	MIR6719	MIR6719	MIR6719 (microRNA 6719)	102465974
374969	155.048	-6.73018	1.5803	-4.25879	2.06e-05	0.00229242	SVBP	SVBP	SVBP (small vasohibin binding protein)	374969
84842	36.0143	-6.73271	2.18568	-3.08037	0.00206743	0.0499276	HPDL	HPDL	HPDL (4-hydroxyphenylpyruvate dioxygenase like)	84842
116540	68.3712	-6.75634	1.89636	-3.56279	0.000366932	0.0137337	MRPL53	MRPL53	MRPL53 (mitochondrial ribosomal protein L53)	116540
645745	26.4551	-6.77173	1.99456	-3.39509	0.000686055	0.021529	MT1HL1	MT1HL1	MT1HL1 (metallothionein 1H like 1)	645745
101928371	211.329	-6.79109	1.66013	-4.0907	4.3e-05	0.00425054	LOC101928371	LOC101928371	LOC101928371 (uncharacterized LOC101928371)	101928371
28644	60.8933	-6.79779	1.65847	-4.09884	4.15e-05	0.00414816	TRAV38-1	TRAV38-1	TRAV38-1 (T cell receptor alpha variable 38-1)	28644
440359	69.1741	-6.80979	1.77597	-3.83441	0.000125868	0.00753362	YBX3P1	YBX3P1	YBX3P1 (Y-box binding protein 3 pseudogene 1)	440359
101928509	80.6714	-6.81176	1.42743	-4.77204	1.82e-06	0.000269397	LINC02268	LINC02268	LINC02268 (long intergenic non-protein coding RNA 2268)	101928509
6142	37.4793	-6.81933	2.11821	-3.21938	0.00128469	0.0347403	RPL18A	RPL18A	RPL18A (ribosomal protein L18a)	6142
102031319	62.0823	-6.82529	1.91778	-3.55894	0.000372348	0.0138617	EPC1-AS1	EPC1-AS1	EPC1-AS1 (EPC1 antisense RNA 1)	102031319
101928307	78.7843	-6.82736	1.89631	-3.60034	0.000317797	0.0122411	ADGRB3-DT	ADGRB3-DT	ADGRB3-DT (ADGRB3 divergent transcript)	101928307
374977	27.6718	-6.83536	2.19823	-3.10949	0.00187412	0.0465963	MROH7	MROH7	MROH7 (maestro heat like repeat family member 7)	374977
255374	33.815	-6.83615	2.21596	-3.08496	0.00203579	0.049483	MBLAC1	MBLAC1	MBLAC1 (metallo-beta-lactamase domain containing 1)	255374
101927682	92.5287	-6.83845	2.04279	-3.3476	0.000815158	0.0245006	CD81-AS1	CD81-AS1	CD81-AS1 (CD81 antisense RNA 1)	101927682
100874094	25.4023	-6.87202	2.11922	-3.24271	0.001184	0.0324602	ZNF197-AS1	ZNF197-AS1	ZNF197-AS1 (ZNF197 antisense RNA 1)	100874094
100507410	26.7587	-6.88697	2.23453	-3.08207	0.00205568	0.0497458	C1QTNF1-AS1	C1QTNF1-AS1	C1QTNF1-AS1 (C1QTNF1 antisense RNA 1)	100507410
26285	30.822	-6.89199	2.05601	-3.35212	0.000801939	0.024133	CLDN17	CLDN17	CLDN17 (claudin 17)	26285
10572	39.6951	-6.92809	1.74407	-3.97237	7.12e-05	0.00531735	SIVA1	SIVA1	SIVA1 (SIVA1 apoptosis inducing factor)	10572
100288911	50.8286	-6.94046	2.0933	-3.31556	0.000914584	0.0267648	CRIM1-DT	CRIM1-DT	CRIM1-DT (CRIM1 divergent transcript)	100288911
100033809	26.397	-6.96002	2.07594	-3.3527	0.000800261	0.0241312	SNORD115-35	SNORD115-35	SNORD115-35 (small nucleolar RNA, C/D box 115-35)	100033809
440132	84.7794	-6.97712	2.14132	-3.25833	0.0011207	0.0311241	LINC00545	LINC00545	LINC00545 (long intergenic non-protein coding RNA 545)	440132
126006	62.305	-6.99408	1.51654	-4.61186	3.99e-06	0.000548688	PCP2	PCP2	PCP2 (Purkinje cell protein 2)	126006
105373132	85.0652	-7.01262	2.03177	-3.45148	0.000557516	0.0185874	NA	NA
28958	58.5105	-7.03264	1.53946	-4.56825	4.92e-06	0.000656659	COA3	COA3	COA3 (cytochrome c oxidase assembly factor 3)	28958
100507331	43.7211	-7.0455	2.08858	-3.37335	0.000742591	0.0226943	ZSWIM8-AS1	ZSWIM8-AS1	ZSWIM8-AS1 (ZSWIM8 antisense RNA 1)	100507331
56948	46.3806	-7.0524	1.94017	-3.63495	0.000278034	0.011215	SDR39U1	SDR39U1	SDR39U1 (short chain dehydrogenase/reductase family 39U member 1)	56948
100033414	190.939	-7.05248	2.27205	-3.10401	0.00190917	0.0472142	SNORD116-2	SNORD116-2	SNORD116-2 (small nucleolar RNA, C/D box 116-2)	100033414
102723775	22.3998	-7.08612	2.11849	-3.34489	0.00082314	0.0246122	LINC01315	LINC01315	LINC01315 (long intergenic non-protein coding RNA 1315)	102723775
219482	20.6504	-7.08663	2.25665	-3.14033	0.00168756	0.0430762	OR5M3	OR5M3	OR5M3 (olfactory receptor family 5 subfamily M member 3)	219482
1	82.9406	-7.15661	1.37795	-5.19367	2.06e-07	3.92e-05	A1BG	A1BG	A1BG (alpha-1-B glycoprotein)	1
100133205	48.9042	-7.1725	2.06226	-3.47797	0.000505223	0.0173009	LINC00240	LINC00240	LINC00240 (long intergenic non-protein coding RNA 240)	100133205
100506675	178.769	-7.18487	1.46295	-4.91121	9.05e-07	0.000153282	LINC03031	LINC03031	LINC03031 (long intergenic non-protein coding RNA 3031)	100506675
6702	41.129	-7.19255	2.08567	-3.44856	0.000563585	0.0187223	SPRR2C	SPRR2C	SPRR2C (small proline rich protein 2C (pseudogene))	6702
2688	39.1781	-7.19383	1.98749	-3.61957	0.000295097	0.0115591	GH1	GH1	GH1 (growth hormone 1)	2688
100189328	74.53	-7.20197	2.24829	-3.20331	0.00135858	0.0363143	TRL-AAG2-1	TRL-AAG2-1	TRL-AAG2-1 (tRNA-Leu (anticodon AAG) 2-1)	100189328
84514	111.242	-7.21039	2.31216	-3.11847	0.00181794	0.0454399	GHDC	GHDC	GHDC (GH3 domain containing)	84514
4496	48.102	-7.22028	2.11251	-3.41787	0.000631124	0.0202901	MT1H	MT1H	MT1H (metallothionein 1H)	4496
8510	22.4754	-7.22638	2.33041	-3.1009	0.00192935	0.0476708	MMP23B	MMP23B	MMP23B (matrix metallopeptidase 23B)	8510
27023	22.6725	-7.23112	2.29525	-3.15048	0.00163004	0.0418001	FOXB1	FOXB1	FOXB1 (forkhead box B1)	27023
55861	20.5092	-7.23666	1.98979	-3.6369	0.000275937	0.011171	DBNDD2	DBNDD2	DBNDD2 (dysbindin domain containing 2)	55861
284433	39.6325	-7.28007	2.16813	-3.35776	0.000785771	0.02372	OR10H5	OR10H5	OR10H5 (olfactory receptor family 10 subfamily H member 5)	284433
390084	27.4925	-7.31285	2.04471	-3.57647	0.000348262	0.0133039	OR56A5	OR56A5	OR56A5 (olfactory receptor family 56 subfamily A member 5)	390084
339451	39.3678	-7.31881	1.64358	-4.45296	8.47e-06	0.00107405	KLHL17	KLHL17	KLHL17 (kelch like family member 17)	339451
79144	31.1707	-7.33108	2.10409	-3.48421	0.000493586	0.0169862	PPDPF	PPDPF	PPDPF (pancreatic progenitor cell differentiation and proliferation factor)	79144
28914	43.8898	-7.33705	1.60654	-4.56698	4.95e-06	0.0006575	IGKV3-11	IGKV3-11	IGKV3-11 (immunoglobulin kappa variable 3-11)	28914
100189378	13.3716	-7.36893	2.23814	-3.29243	0.000993245	0.0286442	TRT-TGT2-1	TRT-TGT2-1	TRT-TGT2-1 (tRNA-Thr (anticodon TGT) 2-1)	100189378
26595	88.1375	-7.37762	1.79958	-4.09963	4.14e-05	0.00414816	OR8B2	OR8B2	OR8B2 (olfactory receptor family 8 subfamily B member 2)	26595
101928163	48.3469	-7.40679	2.2566	-3.28228	0.00102973	0.0292709	LOC101928163	LOC101928163	LOC101928163 (uncharacterized LOC101928163)	101928163
337968	36.4937	-7.41845	1.94114	-3.8217	0.000132533	0.00779812	KRTAP6-3	KRTAP6-3	KRTAP6-3 (keratin associated protein 6-3)	337968
94274	65.7177	-7.43038	1.90348	-3.90358	9.48e-05	0.00612944	PPP1R14A	PPP1R14A	PPP1R14A (protein phosphatase 1 regulatory inhibitor subunit 14A)	94274
767582	23.9304	-7.43187	2.05189	-3.62197	0.000292366	0.0114846	SNORD114-6	SNORD114-6	SNORD114-6 (small nucleolar RNA, C/D box 114-6)	767582
100189115	38.6256	-7.43502	2.18822	-3.39774	0.000679442	0.021394	TRR-TCT3-2	TRR-TCT3-2	TRR-TCT3-2 (tRNA-Arg (anticodon TCT) 3-2)	100189115
133	12.708	-7.4386	2.28019	-3.26227	0.00110522	0.0307865	ADM	ADM	ADM (adrenomedullin)	133
100873972	104.665	-7.44415	2.14005	-3.4785	0.000504237	0.0172885	GPC6-AS1	GPC6-AS1	GPC6-AS1 (GPC6 antisense RNA 1)	100873972
150684	57.2916	-7.46533	1.90328	-3.92235	8.77e-05	0.00582605	COMMD1	COMMD1	COMMD1 (copper metabolism domain containing 1)	150684
677766	31.4263	-7.50185	2.39313	-3.13474	0.00172008	0.0435858	SCARNA2	SCARNA2	SCARNA2 (small Cajal body-specific RNA 2)	677766
100189094	25.4015	-7.51321	2.21436	-3.39295	0.000691441	0.021649	TRX-CAT1-3	TRX-CAT1-3	TRX-CAT1-3 (tRNA-iMet (anticodon CAT) 1-3)	100189094
5657	60.7966	-7.51705	2.12701	-3.5341	0.000409169	0.0147577	PRTN3	PRTN3	PRTN3 (proteinase 3)	5657
100422878	30.2493	-7.55339	2.16326	-3.49167	0.000480019	0.0166639	MIR3168	MIR3168	MIR3168 (microRNA 3168)	100422878
102724593	49.0115	-7.56026	2.24162	-3.37268	0.000744399	0.0227181	LOC102724593	LOC102724593	LOC102724593 (uncharacterized LOC102724593)	102724593
5309	81.9035	-7.594	1.39255	-5.45329	4.94e-08	1.03e-05	PITX3	PITX3	PITX3 (paired like homeodomain 3)	5309
1325	27.5101	-7.59524	2.37958	-3.19185	0.00141367	0.0373908	CORT	CORT	CORT (cortistatin)	1325
103625684	65.7955	-7.6036	2.03303	-3.74003	0.000184001	0.00893379	RNU6-2	RNU6-2	RNU6-2 (RNA, U6 small nuclear 2)	103625684
677882	40.3671	-7.60431	2.31603	-3.28334	0.00102584	0.0292412	SNORA59B	SNORA59B	SNORA59B (small nucleolar RNA, H/ACA box 59B)	677882
79792	14.0904	-7.69311	2.17949	-3.52978	0.000415906	0.0149681	GSDMD	GSDMD	GSDMD (gasdermin D)	79792
390265	48.3709	-7.70859	2.27091	-3.39449	0.000687573	0.0215522	OR10G7	OR10G7	OR10G7 (olfactory receptor family 10 subfamily G member 7)	390265
100463487	46.1602	-7.74353	1.80425	-4.29182	1.77e-05	0.00200879	MTRNR2L9	MTRNR2L9	MTRNR2L9 (MT-RNR2 like 9 (pseudogene))	100463487
28448	30.5814	-7.75227	2.47912	-3.12703	0.00176584	0.0444614	IGHV3-15	IGHV3-15	IGHV3-15 (immunoglobulin heavy variable 3-15)	28448
28419	35.1991	-7.7629	2.21409	-3.50614	0.000454656	0.0160441	IGHV3-54	IGHV3-54	IGHV3-54 (immunoglobulin heavy variable 3-54 (pseudogene))	28419
150221	37.1073	-7.78583	2.26113	-3.44334	0.000574573	0.0189965	RIMBP3C	RIMBP3C	RIMBP3C (RIMS binding protein 3C)	150221
28876	14.182	-7.79435	2.49473	-3.12433	0.00178213	0.0447903	IGKV3D-11	IGKV3D-11	IGKV3D-11 (immunoglobulin kappa variable 3D-11)	28876
201243	59.3411	-7.79719	2.37236	-3.28668	0.00101377	0.0289654	SPEM2	SPEM2	SPEM2 (SPEM family member 2)	201243
28736	17.9154	-7.80866	2.38751	-3.27063	0.0010731	0.0301032	TRAJ19	TRAJ19	TRAJ19 (T cell receptor alpha joining 19 (non-functional))	28736
105371417	54.9405	-7.88519	2.15852	-3.65305	0.00025914	0.0107255	NA	NA
100874158	20.0743	-7.8922	2.15637	-3.65994	0.000252273	0.0106314	LINC00398	LINC00398	LINC00398 (long intergenic non-protein coding RNA 398)	100874158
100302209	38.4656	-7.90085	2.4715	-3.19679	0.00138968	0.0369676	MIR1185-2	MIR1185-2	MIR1185-2 (microRNA 1185-2)	100302209
2689	55.5905	-7.9413	1.98145	-4.00783	6.13e-05	0.00515714	GH2	GH2	GH2 (growth hormone 2)	2689
84129	29.047	-7.94244	2.23131	-3.55954	0.0003715	0.0138617	ACAD11	ACAD11	ACAD11 (acyl-CoA dehydrogenase family member 11)	84129
414260	31.6443	-7.97185	2.09271	-3.80934	0.000139337	0.00812953	LINC00619	LINC00619	LINC00619 (long intergenic non-protein coding RNA 619)	414260
100189110	38.698	-7.9865	1.66528	-4.79589	1.62e-06	0.000243125	TRK-CTT2-4	TRK-CTT2-4	TRK-CTT2-4 (tRNA-Lys (anticodon CTT) 2-4)	100189110
102465468	35.4012	-8.00681	2.41947	-3.30933	0.000935193	0.0272817	MIR6781	MIR6781	MIR6781 (microRNA 6781)	102465468
100189277	12.7485	-8.01358	2.59556	-3.08742	0.002019	0.0492721	TRG-CCC3-1	TRG-CCC3-1	TRG-CCC3-1 (tRNA-Gly (anticodon CCC) 3-1)	100189277
376693	23.8913	-8.0195	2.12505	-3.77379	0.000160787	0.00844116	RPS10P7	RPS10P7	RPS10P7 (ribosomal protein S10 pseudogene 7)	376693
7217	26.6498	-8.05571	2.3947	-3.36398	0.000768268	0.0233184	TRP-AGG2-5	TRP-AGG2-5	TRP-AGG2-5 (tRNA-Pro (anticodon AGG) 2-5)	7217
102157401	79.0145	-8.08857	2.18333	-3.70469	0.000211647	0.00932993	PCBP2-OT1	PCBP2-OT1	PCBP2-OT1 (PCBP2 overlapping transcript 1)	102157401
646643	23.153	-8.10832	1.99067	-4.07316	4.64e-05	0.00442623	SBK2	SBK2	SBK2 (SH3 domain binding kinase family member 2)	646643
100129794	29.0155	-8.10996	2.4955	-3.24983	0.00115472	0.031846	SLC25A21-AS1	SLC25A21-AS1	SLC25A21-AS1 (SLC25A21 antisense RNA 1)	100129794
100009606	32.6092	-8.14218	2.11634	-3.84729	0.00011943	0.00724619	TRF-GAA1-4	TRF-GAA1-4	TRF-GAA1-4 (tRNA-Phe (anticodon GAA) 1-4)	100009606
161247	28.7073	-8.14638	2.43024	-3.35208	0.000802059	0.024133	FITM1	FITM1	FITM1 (fat storage inducing transmembrane protein 1)	161247
4634	17.1949	-8.18732	2.64961	-3.09001	0.0020015	0.0489741	MYL3	MYL3	MYL3 (myosin light chain 3)	4634
255061	18.6943	-8.21677	2.39091	-3.43667	0.000588907	0.0193095	TAC4	TAC4	TAC4 (tachykinin precursor 4)	255061
100533195	35.2172	-8.22947	2.42918	-3.38776	0.000704667	0.0219149	FAM24B-CUZD1	FAM24B-CUZD1	FAM24B-CUZD1 (FAM24B-CUZD1 readthrough)	100533195
55009	83.6437	-8.24124	2.13792	-3.85479	0.000115827	0.00711668	FAM174C	FAM174C	FAM174C (family with sequence similarity 174 member C)	55009
100189280	88.4811	-8.26226	2.36286	-3.49672	0.000471015	0.0164334	TRA-TGC3-1	TRA-TGC3-1	TRA-TGC3-1 (tRNA-Ala (anticodon TGC) 3-1)	100189280
84839	35.9456	-8.2762	1.96842	-4.20449	2.62e-05	0.0028167	RAX2	RAX2	RAX2 (retina and anterior neural fold homeobox 2)	84839
83901	24.5099	-8.27895	2.4528	-3.3753	0.000737358	0.0226026	KRTAP9-8	KRTAP9-8	KRTAP9-8 (keratin associated protein 9-8)	83901
100287592	45.8333	-8.35715	1.73051	-4.82929	1.37e-06	0.000212588	LINC02106	LINC02106	LINC02106 (long intergenic non-protein coding RNA 2106)	100287592
100616408	18.0774	-8.40553	2.48315	-3.38503	0.000711711	0.0220845	MIR5047	MIR5047	MIR5047 (microRNA 5047)	100616408
100616145	54.0496	-8.42138	2.27933	-3.69467	0.000220173	0.00962935	NA	NA
105370705	23.0067	-8.42288	2.29102	-3.67648	0.000236471	0.0101976	LOC105370705	LOC105370705	LOC105370705 (collagen alpha-2(I) chain-like)	105370705
102800317	42.9407	-8.45265	2.6061	-3.24341	0.00118107	0.0324194	TPTEP2-CSNK1E	TPTEP2-CSNK1E	TPTEP2-CSNK1E (TPTEP2-CSNK1E readthrough)	102800317
100616279	33.2286	-8.45454	2.1292	-3.97075	7.16e-05	0.00531735	MIR3974	MIR3974	MIR3974 (microRNA 3974)	100616279
92162	55.5281	-8.47517	1.6317	-5.19407	2.06e-07	3.92e-05	TMEM88	TMEM88	TMEM88 (transmembrane protein 88)	92162
693135	62.0081	-8.48156	2.46116	-3.44616	0.000568611	0.0188442	MIR551A	MIR551A	MIR551A (microRNA 551a)	693135
101927018	23.1056	-8.48376	2.22448	-3.81381	0.00013684	0.00801753	LOC101927018	LOC101927018	LOC101927018 (uncharacterized LOC101927018)	101927018
100189316	23.5612	-8.4934	2.45058	-3.46588	0.000528507	0.0178708	TRL-CAG1-3	TRL-CAG1-3	TRL-CAG1-3 (tRNA-Leu (anticodon CAG) 1-3)	100189316
767603	79.1103	-8.49414	1.93916	-4.38033	1.19e-05	0.00143714	SNORD114-23	SNORD114-23	SNORD114-23 (small nucleolar RNA, C/D box 114-23)	767603
389827	25.8878	-8.50282	2.37826	-3.57523	0.000349917	0.0133488	MYMK	MYMK	MYMK (myomaker, myoblast fusion factor)	389827
113091	14.3344	-8.59382	2.64572	-3.2482	0.00116137	0.0319659	PTH2	PTH2	PTH2 (parathyroid hormone 2)	113091
28874	22.6469	-8.6193	2.45744	-3.50743	0.000452465	0.0159871	IGKV3D-20	IGKV3D-20	IGKV3D-20 (immunoglobulin kappa variable 3D-20)	28874
387266	15.1608	-8.64194	2.78768	-3.10005	0.0019349	0.0477653	KRTAP5-3	KRTAP5-3	KRTAP5-3 (keratin associated protein 5-3)	387266
100874014	28.4043	-8.64715	2.17923	-3.96799	7.25e-05	0.00531735	NAV2-AS2	NAV2-AS2	NAV2-AS2 (NAV2 antisense RNA 2)	100874014
645682	60.779	-8.64948	1.80149	-4.80128	1.58e-06	0.000240537	POU5F1P4	POU5F1P4	POU5F1P4 (POU class 5 homeobox 1 pseudogene 4)	645682
100500896	14.9816	-8.68965	2.78557	-3.11953	0.00181142	0.0454032	MIR3666	MIR3666	MIR3666 (microRNA 3666)	100500896
105372704	76.5916	-8.69869	1.6194	-5.37155	7.81e-08	1.58e-05	LOC105372704	LOC105372704	LOC105372704 (uncharacterized LOC105372704)	105372704
101927142	107.455	-8.72608	1.80285	-4.84015	1.3e-06	0.000204728	NPAS2-AS1	NPAS2-AS1	NPAS2-AS1 (NPAS2 antisense RNA 1)	101927142
340784	67.5328	-8.76392	2.24188	-3.90919	9.26e-05	0.00600908	HMX3	HMX3	HMX3 (H6 family homeobox 3)	340784
386681	48.0886	-8.7835	2.24364	-3.91485	9.05e-05	0.00589736	KRTAP10-8	KRTAP10-8	KRTAP10-8 (keratin associated protein 10-8)	386681
84616	25.3027	-8.78965	2.38115	-3.69135	0.000223071	0.00970964	KRTAP4-4	KRTAP4-4	KRTAP4-4 (keratin associated protein 4-4)	84616
3211	27.5186	-8.79462	2.04357	-4.30355	1.68e-05	0.00192463	HOXB1	HOXB1	HOXB1 (homeobox B1)	3211
3489	21.0151	-8.8072	2.75597	-3.19568	0.00139504	0.0370746	IGFBP6	IGFBP6	IGFBP6 (insulin like growth factor binding protein 6)	3489
100033436	55.0231	-8.85751	2.39795	-3.69379	0.000220939	0.00964767	SNORD116-25	SNORD116-25	SNORD116-25 (small nucleolar RNA, C/D box 116-25)	100033436
100616157	20.6581	-8.88824	2.70824	-3.28193	0.001031	0.0292769	MIR4772	MIR4772	MIR4772 (microRNA 4772)	100616157
8365	19.0242	-8.90749	2.50482	-3.55614	0.000376337	0.0139604	H4C8	H4C8	H4C8 (H4 clustered histone 8)	8365
100033807	13.0365	-8.9625	2.75242	-3.25622	0.00112906	0.0312936	SNORD115-33	SNORD115-33	SNORD115-33 (small nucleolar RNA, C/D box 115-33)	100033807
399669	15.9625	-9.00722	2.78145	-3.23831	0.00120238	0.0328991	ZNF321P	ZNF321P	ZNF321P (zinc finger protein 321, pseudogene)	399669
93129	14.8567	-9.00726	2.5267	-3.56483	0.000364089	0.0136457	ORAI3	ORAI3	ORAI3 (ORAI calcium release-activated calcium modulator 3)	93129
28431	15.9831	-9.02897	2.66667	-3.38585	0.000709573	0.0220428	IGHV3-36	IGHV3-36	IGHV3-36 (immunoglobulin heavy variable 3-36 (pseudogene))	28431
7229	25.651	-9.04358	2.86763	-3.15368	0.00161224	0.0414586	TRQ-TTG1-1	TRQ-TTG1-1	TRQ-TTG1-1 (tRNA-Gln (anticodon TTG) 1-1)	7229
100874219	40.4442	-9.05002	2.07596	-4.35943	1.3e-05	0.00155431	TMEM212-AS1	TMEM212-AS1	TMEM212-AS1 (TMEM212 antisense RNA 1)	100874219
100616410	25.6458	-9.06406	2.91986	-3.10428	0.00190741	0.0472125	MIR4692	MIR4692	MIR4692 (microRNA 4692)	100616410
28444	18.2846	-9.08855	2.87232	-3.16419	0.00155516	0.0402695	IGHV3-21	IGHV3-21	IGHV3-21 (immunoglobulin heavy variable 3-21)	28444
28753	44.4899	-9.10705	2.73375	-3.33134	0.000864285	0.0254544	TRAJ2	TRAJ2	TRAJ2 (T cell receptor alpha joining 2 (non-functional))	28753
100033817	13.5519	-9.11948	2.78793	-3.27106	0.00107144	0.030087	SNORD115-43	SNORD115-43	SNORD115-43 (small nucleolar RNA, C/D box 115-43)	100033817
115273	68.8971	-9.13397	2.94934	-3.09696	0.00195519	0.0480953	RAB42	RAB42	RAB42 (RAB42, member RAS oncogene family)	115273
100189188	29.4082	-9.15161	2.88524	-3.17187	0.00151463	0.039423	TRG-TCC2-4	TRG-TCC2-4	TRG-TCC2-4 (tRNA-Gly (anticodon TCC) 2-4)	100189188
100616160	21.9529	-9.16689	2.72017	-3.36997	0.000751767	0.0229177	MIR4655	MIR4655	MIR4655 (microRNA 4655)	100616160
105369175	54.7599	-9.16937	2.14886	-4.26708	1.98e-05	0.00222678	NA	NA
100616149	32.2871	-9.17261	2.94751	-3.11199	0.00185832	0.0462448	MIR4512	MIR4512	MIR4512 (microRNA 4512)	100616149
100423028	11.9512	-9.18066	2.97248	-3.08855	0.00201136	0.0491289	MIR4254	MIR4254	MIR4254 (microRNA 4254)	100423028
102465872	26.956	-9.18764	2.0094	-4.57234	4.82e-06	0.000647098	MIR8073	MIR8073	MIR8073 (microRNA 8073)	102465872
100529207	12.0553	-9.19373	2.5722	-3.57426	0.000351216	0.013374	RAD51L3-RFFL	RAD51L3-RFFL	RAD51L3-RFFL (RAD51L3-RFFL readthrough)	100529207
140464	33.017	-9.20477	2.21572	-4.1543	3.26e-05	0.00334374	PISRT1	PISRT1	PISRT1 (PISRT1 lncRNA)	140464
140801	21.657	-9.21656	2.89757	-3.18079	0.00146874	0.0383723	RPL10L	RPL10L	RPL10L (ribosomal protein L10 like)	140801
117579	27.8393	-9.22285	2.82471	-3.26506	0.0010944	0.0305464	RLN3	RLN3	RLN3 (relaxin 3)	117579
105378957	24.4538	-9.24177	2.50952	-3.68269	0.000230789	0.00996806	NA	NA
100529145	36.5347	-9.27845	2.96325	-3.13117	0.00174109	0.0439403	TEN1-CDK3	TEN1-CDK3	TEN1-CDK3 (TEN1-CDK3 readthrough (NMD candidate))	100529145
102723385	36.7225	-9.28042	2.08164	-4.45823	8.26e-06	0.00105276	COQ7-DT	COQ7-DT	COQ7-DT (COQ7 divergent transcript)	102723385
28642	30.1605	-9.29988	2.14247	-4.34072	1.42e-05	0.00166414	TRAV39	TRAV39	TRAV39 (T cell receptor alpha variable 39)	28642
115650	25.8902	-9.31712	2.82901	-3.29343	0.000989742	0.0285729	TNFRSF13C	TNFRSF13C	TNFRSF13C (TNF receptor superfamily member 13C)	115650
101928031	83.0089	-9.31876	2.01963	-4.6141	3.95e-06	0.000545491	LINC01809	LINC01809	LINC01809 (long intergenic non-protein coding RNA 1809)	101928031
8363	17.4761	-9.34681	2.72985	-3.42392	0.00061724	0.0199094	H4C11	H4C11	H4C11 (H4 clustered histone 11)	8363
677842	25.4443	-9.34954	2.70511	-3.45625	0.00054774	0.0183275	SNORA50C	SNORA50C	SNORA50C (small nucleolar RNA, H/ACA box 50C)	677842
1815	14.0679	-9.39646	2.64814	-3.54833	0.000387688	0.0142419	DRD4	DRD4	DRD4 (dopamine receptor D4)	1815
644759	12.3549	-9.40315	2.88275	-3.26187	0.00110682	0.0308001	TMPRSS11GP	TMPRSS11GP	TMPRSS11GP (transmembrane serine protease 11G, pseudogene)	644759
100189329	25.973	-9.40396	2.86989	-3.27677	0.00105001	0.029605	TRQ-CTG5-1	TRQ-CTG5-1	TRQ-CTG5-1 (tRNA-Gln (anticodon CTG) 5-1)	100189329
389634	10.9242	-9.41884	2.8676	-3.28457	0.00102139	0.0291532	LINC00937	LINC00937	LINC00937 (long intergenic non-protein coding RNA 937)	389634
100302136	71.914	-9.43218	2.07408	-4.54765	5.42e-06	0.000717416	MIR1252	MIR1252	MIR1252 (microRNA 1252)	100302136
100189211	32.006	-9.46271	2.80969	-3.36789	0.000757468	0.0230203	TRP-CGG1-1	TRP-CGG1-1	TRP-CGG1-1 (tRNA-Pro (anticodon CGG) 1-1)	100189211
100616298	33.7363	-9.46343	2.8762	-3.29025	0.00100097	0.0286814	NA	NA
406920	38.7048	-9.47755	2.99564	-3.16379	0.0015573	0.0402695	MIR130B	MIR130B	MIR130B (microRNA 130b)	406920
102724058	13.7676	-9.48568	2.64947	-3.58022	0.000343299	0.0131505	LOC102724058	LOC102724058	LOC102724058 (uncharacterized LOC102724058)	102724058
100616163	10.5079	-9.48732	3.05566	-3.10484	0.00190382	0.0471657	MIR4530	MIR4530	MIR4530 (microRNA 4530)	100616163
100874019	883.369	-9.49192	1.73378	-5.47469	4.38e-08	9.36e-06	KLHL6-AS1	KLHL6-AS1	KLHL6-AS1 (KLHL6 antisense RNA 1)	100874019
100616141	17.4819	-9.51559	2.84828	-3.34082	0.000835308	0.0248109	MIR4428	MIR4428	MIR4428 (microRNA 4428)	100616141
100422840	23.6117	-9.53585	2.45983	-3.87662	0.000105917	0.00661015	MIR4317	MIR4317	MIR4317 (microRNA 4317)	100422840
100302142	21.6988	-9.53666	2.72988	-3.49343	0.000476861	0.0165957	MIR1246	MIR1246	MIR1246 (microRNA 1246)	100302142
102465857	41.6556	-9.55254	2.8234	-3.38335	0.000716077	0.0221952	MIR7976	MIR7976	MIR7976 (microRNA 7976)	102465857
81870	33.214	-9.5569	2.86649	-3.334	0.000856059	0.0252651	KRTAP9-9	KRTAP9-9	KRTAP9-9 (keratin associated protein 9-9)	81870
100188990	25.6303	-9.56081	2.86044	-3.34243	0.000830484	0.0247364	TRV-AAC1-2	TRV-AAC1-2	TRV-AAC1-2 (tRNA-Val (anticodon AAC) 1-2)	100188990
100306951	24.6089	-9.56692	2.98096	-3.20934	0.0013304	0.035664	PITPNA-AS1	PITPNA-AS1	PITPNA-AS1 (PITPNA antisense RNA 1)	100306951
84504	14.0972	-9.57517	2.78595	-3.43695	0.000588306	0.0193095	NKX6-2	NKX6-2	NKX6-2 (NK6 homeobox 2)	84504
7235	44.9963	-9.5867	2.93047	-3.27139	0.00107021	0.0300861	TRU-TCA2-1	TRU-TCA2-1	TRU-TCA2-1 (tRNA-SeC (anticodon TCA) 2-1)	7235
26792	41.537	-9.59644	2.97804	-3.2224	0.00127121	0.0344428	SNORD57	SNORD57	SNORD57 (small nucleolar RNA, C/D box 57)	26792
100189438	34.4096	-9.60456	2.72152	-3.52912	0.000416942	0.0149797	TRT-AGT5-1	TRT-AGT5-1	TRT-AGT5-1 (tRNA-Thr (anticodon AGT) 5-1)	100189438
100616363	12.9864	-9.60524	2.8581	-3.36071	0.000777413	0.0235445	MIR4735	MIR4735	MIR4735 (microRNA 4735)	100616363
100189003	28.708	-9.61018	2.97402	-3.23138	0.00123195	0.0335894	TRL-CAA6-1	TRL-CAA6-1	TRL-CAA6-1 (tRNA-Leu (anticodon CAA) 6-1)	100189003
105371944	41.6308	-9.65081	2.66446	-3.62206	0.000292269	0.0114846	NA	NA
83902	45.451	-9.6824	2.05154	-4.71957	2.36e-06	0.000340357	KRTAP17-1	KRTAP17-1	KRTAP17-1 (keratin associated protein 17-1)	83902
28395	14.8998	-9.72168	2.77914	-3.49809	0.000468603	0.0164112	IGHV4-34	IGHV4-34	IGHV4-34 (immunoglobulin heavy variable 4-34)	28395
100009605	73.6799	-9.72535	2.20258	-4.41543	1.01e-05	0.00125543	TRF-GAA2-1	TRF-GAA2-1	TRF-GAA2-1 (tRNA-Phe (anticodon GAA) 2-1)	100009605
28712	52.0942	-9.75599	1.9734	-4.94374	7.66e-07	0.000131385	TRAJ43	TRAJ43	TRAJ43 (T cell receptor alpha joining 43)	28712
100847010	34.0738	-9.77461	2.5884	-3.77631	0.00015917	0.00844116	MIR5581	MIR5581	MIR5581 (microRNA 5581)	100847010
386746	34.2574	-9.78447	2.46457	-3.97004	7.19e-05	0.00531735	MRGPRG	MRGPRG	MRGPRG (MAS related GPR family member G)	386746
28799	17.4356	-9.7865	2.75257	-3.5554	0.000377406	0.0139604	IGLV3-16	IGLV3-16	IGLV3-16 (immunoglobulin lambda variable 3-16)	28799
100128593	15.6968	-9.78856	2.54489	-3.84636	0.000119887	0.00725382	LOC100128593	LOC100128593	LOC100128593 (uncharacterized LOC100128593)	100128593
102466193	47.1592	-9.79139	2.7999	-3.49705	0.000470425	0.0164334	MIR6757	MIR6757	MIR6757 (microRNA 6757)	102466193
692234	40.4027	-9.79992	2.67979	-3.65697	0.000255211	0.0107005	SNORD103A	SNORD103A	SNORD103A (small nucleolar RNA, C/D box 103A)	692234
28823	22.6938	-9.80251	2.52757	-3.87823	0.00010522	0.00658144	IGLV1-44	IGLV1-44	IGLV1-44 (immunoglobulin lambda variable 1-44)	28823
28481	44.8898	-9.81336	2.68277	-3.65792	0.000254269	0.0106831	IGHJ2	IGHJ2	IGHJ2 (immunoglobulin heavy joining 2)	28481
100189261	50.0863	-9.81379	2.76683	-3.54695	0.00038972	0.0142788	TRQ-CTG4-2	TRQ-CTG4-2	TRQ-CTG4-2 (tRNA-Gln (anticodon CTG) 4-2)	100189261
28713	42.5611	-9.82748	2.81091	-3.4962	0.000471942	0.0164451	TRAJ42	TRAJ42	TRAJ42 (T cell receptor alpha joining 42)	28713
767589	45.6436	-9.83044	2.58402	-3.80432	0.000142197	0.00820709	SNORD114-11	SNORD114-11	SNORD114-11 (small nucleolar RNA, C/D box 114-11)	767589
28410	35.3695	-9.8436	2.42363	-4.06151	4.88e-05	0.00462137	IGHV3-72	IGHV3-72	IGHV3-72 (immunoglobulin heavy variable 3-72)	28410
100313771	55.0893	-9.84991	3.06852	-3.20999	0.00132741	0.0356301	MIR548F2	MIR548F2	MIR548F2 (microRNA 548f-2)	100313771
574465	15.3279	-9.90129	3.11208	-3.18156	0.00146482	0.0383139	MIR515-2	MIR515-2	MIR515-2 (microRNA 515-2)	574465
100616447	24.4154	-9.91147	2.36814	-4.18535	2.85e-05	0.00302968	MIR4780	MIR4780	MIR4780 (microRNA 4780)	100616447
100009602	17.1746	-9.92248	2.60783	-3.80488	0.000141871	0.00820709	TRY-GTA5-4	TRY-GTA5-4	TRY-GTA5-4 (tRNA-Tyr (anticodon GTA) 5-4)	100009602
388585	29.1761	-9.93483	2.59479	-3.82877	0.000128788	0.0076262	HES5	HES5	HES5 (hes family bHLH transcription factor 5)	388585
692109	53.93	-9.93493	2.98254	-3.33103	0.000865263	0.0254544	SNORD69	SNORD69	SNORD69 (small nucleolar RNA, C/D box 69)	692109
406934	44.8578	-9.94415	2.7439	-3.62409	0.000289978	0.0114231	MIR142	MIR142	MIR142 (microRNA 142)	406934
100422944	62.0508	-9.94511	2.8851	-3.44705	0.000566739	0.0188046	MIR3186	MIR3186	MIR3186 (microRNA 3186)	100422944
102466733	38.7323	-9.94762	2.97666	-3.34187	0.000832155	0.0247437	MIR6778	MIR6778	MIR6778 (microRNA 6778)	102466733
100189364	17.8547	-9.9554	2.77598	-3.58626	0.000335452	0.0128676	TRL-CAG1-4	TRL-CAG1-4	TRL-CAG1-4 (tRNA-Leu (anticodon CAG) 1-4)	100189364
100616475	28.3892	-9.95654	2.35278	-4.23183	2.32e-05	0.0025445	MIR548AD	MIR548AD	MIR548AD (microRNA 548ad)	100616475
100128071	38.954	-9.96199	2.84864	-3.49711	0.000470334	0.0164334	FAM229A	FAM229A	FAM229A (family with sequence similarity 229 member A)	100128071
199834	49.4089	-9.99233	2.60906	-3.82986	0.000128218	0.0076262	LCE4A	LCE4A	LCE4A (late cornified envelope 4A)	199834
26782	39.9066	-9.99612	3.03651	-3.29198	0.000994857	0.028661	SNORA66	SNORA66	SNORA66 (small nucleolar RNA, H/ACA box 66)	26782
105371192	16.5081	-10.0087	2.9072	-3.44273	0.00057587	0.0189987	NA	NA
28471	20.068	-10.015	2.51892	-3.97589	7.01e-05	0.00531735	IGHV1-12	IGHV1-12	IGHV1-12 (immunoglobulin heavy variable 1-12 (pseudogene))	28471
100189372	14.9798	-10.0942	3.02246	-3.33973	0.000838588	0.0248817	TRI-AAT6-1	TRI-AAT6-1	TRI-AAT6-1 (tRNA-Ile (anticodon AAT) 6-1)	100189372
151230	20.7439	-10.0947	2.54157	-3.97182	7.13e-05	0.00531735	KLHL23	KLHL23	KLHL23 (kelch like family member 23)	151230
100130776	20.2042	-10.0995	2.62408	-3.84877	0.00011871	0.00724619	AGAP2-AS1	AGAP2-AS1	AGAP2-AS1 (AGAP2 antisense RNA 1)	100130776
100422981	28.1315	-10.1164	2.35094	-4.30313	1.68e-05	0.00192463	MIR3173	MIR3173	MIR3173 (microRNA 3173)	100422981
100189279	46.4404	-10.1435	2.60258	-3.89749	9.72e-05	0.00620536	TRS-TGA1-1	TRS-TGA1-1	TRS-TGA1-1 (tRNA-Ser (anticodon TGA) 1-1)	100189279
100189139	19.4848	-10.1509	2.75161	-3.68906	0.000225082	0.00976715	TRL-CAG1-5	TRL-CAG1-5	TRL-CAG1-5 (tRNA-Leu (anticodon CAG) 1-5)	100189139
100500841	43.1835	-10.1536	2.68344	-3.78379	0.000154456	0.00842744	MIR3678	MIR3678	MIR3678 (microRNA 3678)	100500841
28340	32.4246	-10.1694	2.77513	-3.66449	0.000247834	0.0105082	IGHVIII-67-4	IGHVIII-67-4	IGHVIII-67-4 (immunoglobulin heavy variable (III)-67-4 (pseudogene))	28340
100302227	64.3449	-10.1972	2.55741	-3.98733	6.68e-05	0.00530161	MIR1302-1	MIR1302-1	MIR1302-1 (microRNA 1302-1)	100302227
7236	66.6824	-10.236	2.72927	-3.75044	0.000176521	0.00883307	TRT-TGT6-1	TRT-TGT6-1	TRT-TGT6-1 (tRNA-Thr (anticodon TGT) 6-1)	7236
406963	79.3909	-10.2596	3.1303	-3.2775	0.00104729	0.0295583	MIR187	MIR187	MIR187 (microRNA 187)	406963
100847031	76.9719	-10.2694	3.32897	-3.08485	0.00203655	0.049483	MIR5700	MIR5700	MIR5700 (microRNA 5700)	100847031
26807	24.1019	-10.2965	2.46699	-4.17373	3e-05	0.00312862	SNORD43	SNORD43	SNORD43 (small nucleolar RNA, C/D box 43)	26807
441925	23.601	-10.2982	2.49421	-4.12886	3.65e-05	0.00369512	BECN2	BECN2	BECN2 (beclin 2)	441925
26808	17.873	-10.315	2.63621	-3.91281	9.12e-05	0.00593353	SNORD42B	SNORD42B	SNORD42B (small nucleolar RNA, C/D box 42B)	26808
100189260	70.4855	-10.3172	2.62318	-3.9331	8.39e-05	0.00563902	TRG-TCC2-2	TRG-TCC2-2	TRG-TCC2-2 (tRNA-Gly (anticodon TCC) 2-2)	100189260
100874196	48.4802	-10.3181	2.56506	-4.02255	5.76e-05	0.00496791	DIAPH3-AS2	DIAPH3-AS2	DIAPH3-AS2 (DIAPH3 antisense RNA 2)	100874196
168620	16.49	-10.3424	2.66162	-3.88578	0.000102003	0.00639462	BHLHA15	BHLHA15	BHLHA15 (basic helix-loop-helix family member a15)	168620
105378192	22.622	-10.3493	2.45431	-4.21678	2.48e-05	0.0027096	NA	NA
442902	73.2211	-10.3612	2.83591	-3.65358	0.000258609	0.0107224	MIR330	MIR330	MIR330 (microRNA 330)	442902
677831	38.399	-10.3981	2.62598	-3.95969	7.5e-05	0.0053546	SNORA51	SNORA51	SNORA51 (small nucleolar RNA, H/ACA box 51)	677831
100422994	18.5955	-10.4118	2.7513	-3.7843	0.000154144	0.00842696	MIR4267	MIR4267	MIR4267 (microRNA 4267)	100422994
8290	41.3945	-10.4347	2.75484	-3.78776	0.000152009	0.0083743	H3-4	H3-4	H3-4 (H3.4 histone, cluster member)	8290
28476	73.7422	-10.4425	2.47768	-4.21461	2.5e-05	0.00272498	IGHJ5	IGHJ5	IGHJ5 (immunoglobulin heavy joining 5)	28476
100616277	76.6792	-10.463	2.52357	-4.14613	3.38e-05	0.00343987	MIR4522	MIR4522	MIR4522 (microRNA 4522)	100616277
5731	52.6611	-10.4834	2.70778	-3.87159	0.000108128	0.00673305	PTGER1	PTGER1	PTGER1 (prostaglandin E receptor 1)	5731
100189402	24.1095	-10.487	2.50743	-4.18235	2.89e-05	0.00305825	TRN-GTT2-2	TRN-GTT2-2	TRN-GTT2-2 (tRNA-Asn (anticodon GTT) 2-2)	100189402
100189009	23.7229	-10.5539	2.70466	-3.90212	9.54e-05	0.00613008	TRL-CAG1-2	TRL-CAG1-2	TRL-CAG1-2 (tRNA-Leu (anticodon CAG) 1-2)	100189009
100533990	27.1203	-10.5765	3.26915	-3.23524	0.0012154	0.03319	APOC4-APOC2	APOC4-APOC2	APOC4-APOC2 (APOC4-APOC2 readthrough (NMD candidate))	100533990
100847092	50.8743	-10.5795	2.9081	-3.63796	0.000274811	0.0111482	MIR548AS	MIR548AS	MIR548AS (microRNA 548as)	100847092
8969	12.6083	-10.6098	3.04176	-3.48803	0.000486596	0.0168711	H2AC11	H2AC11	H2AC11 (H2A clustered histone 11)	8969
100533183	43.7109	-10.6264	2.20574	-4.81761	1.45e-06	0.000224165	ZNF664-RFLNA	ZNF664-RFLNA	ZNF664-RFLNA (ZNF664-RFLNA readthrough)	100533183
102466194	29.3957	-10.634	3.3367	-3.18699	0.0014376	0.0378077	MIR6773	MIR6773	MIR6773 (microRNA 6773)	102466194
353131	24.7246	-10.6352	2.44917	-4.34236	1.41e-05	0.0016588	LCE1A	LCE1A	LCE1A (late cornified envelope 1A)	353131
100313914	74.9873	-10.733	2.71824	-3.94851	7.86e-05	0.00545622	MIR548J	MIR548J	MIR548J (microRNA 548j)	100313914
103752587	57.1211	-10.7624	2.16195	-4.9781	6.42e-07	0.000111453	FOXC2-AS1	FOXC2-AS1	FOXC2-AS1 (FOXC2 antisense RNA 1)	103752587
102465446	68.415	-10.763	2.53165	-4.25139	2.12e-05	0.0023413	MIR6746	MIR6746	MIR6746 (microRNA 6746)	102465446
28468	14.2512	-10.8104	2.96023	-3.65187	0.000260336	0.010759	IGHV1-18	IGHV1-18	IGHV1-18 (immunoglobulin heavy variable 1-18)	28468
100422956	37.2331	-10.8564	2.28162	-4.75819	1.95e-06	0.000284029	MIR3180-2	MIR3180-2	MIR3180-2 (microRNA 3180-2)	100422956
280655	41.115	-10.8907	2.24054	-4.86075	1.17e-06	0.000187729	IGBP1P1	IGBP1P1	IGBP1P1 (IGBP1 pseudogene 1)	280655
7262	56.7005	-10.9317	2.20618	-4.95506	7.23e-07	0.000124731	PHLDA2	PHLDA2	PHLDA2 (pleckstrin homology like domain family A member 2)	7262
26767	31.2738	-11.0042	2.57471	-4.27396	1.92e-05	0.00216791	RNU105B	RNU105B	RNU105B (RNA, U105B small nucleolar)	26767
101927905	18.6057	-11.0257	2.85331	-3.86416	0.000111471	0.00691019	LINC02449	LINC02449	LINC02449 (long intergenic non-protein coding RNA 2449)	101927905
83899	30.9914	-11.0272	2.51937	-4.37697	1.2e-05	0.00145309	KRTAP9-2	KRTAP9-2	KRTAP9-2 (keratin associated protein 9-2)	83899
646450	42.9511	-11.0339	2.1837	-5.05286	4.35e-07	7.8e-05	ARIH2OS	ARIH2OS	ARIH2OS (ARIH2 opposite strand lncRNA)	646450
56005	9.72844	-11.0423	3.49807	-3.15668	0.00159577	0.0410729	MYDGF	MYDGF	MYDGF (myeloid derived growth factor)	56005
574457	54.4355	-11.0499	2.27278	-4.86182	1.16e-06	0.000187729	MIR181D	MIR181D	MIR181D (microRNA 181d)	574457
406973	91.7107	-11.1134	2.17194	-5.11679	3.11e-07	5.83e-05	MIR196A2	MIR196A2	MIR196A2 (microRNA 196a-2)	406973
100616391	38.7336	-11.1506	3.09038	-3.60817	0.000308368	0.0119609	MIR4684	MIR4684	MIR4684 (microRNA 4684)	100616391
100189226	57.2769	-11.1622	2.48279	-4.49583	6.93e-06	0.000903575	TRM-CAT6-1	TRM-CAT6-1	TRM-CAT6-1 (tRNA-Met (anticodon CAT) 6-1)	100189226
8174	38.5698	-11.2166	3.00136	-3.73717	0.000186102	0.00894674	MADCAM1	MADCAM1	MADCAM1 (mucosal vascular addressin cell adhesion molecule 1)	8174
100189141	151.41	-11.3606	2.52449	-4.50017	6.79e-06	0.000889461	TRG-TCC2-3	TRG-TCC2-3	TRG-TCC2-3 (tRNA-Gly (anticodon TCC) 2-3)	100189141
101929395	93.5881	-11.475	2.49439	-4.60033	4.22e-06	0.00057708	LINC01752	LINC01752	LINC01752 (long intergenic non-protein coding RNA 1752)	101929395
100189227	39.4889	-11.4843	2.30046	-4.99219	5.97e-07	0.000104276	TRV-CAC1-6	TRV-CAC1-6	TRV-CAC1-6 (tRNA-Val (anticodon CAC) 1-6)	100189227
100131635	85.2134	-11.6054	2.22055	-5.22635	1.73e-07	3.38e-05	LOC100131635	LOC100131635	LOC100131635 (hCG1645011-like)	100131635
102465690	63.5486	-11.6119	2.09631	-5.53921	3.04e-08	6.75e-06	MIR7153	MIR7153	MIR7153 (microRNA 7153)	102465690
101928793	51.9154	-11.6367	2.14952	-5.4136	6.18e-08	1.26e-05	NA	NA
100189319	88.6813	-11.6407	1.99459	-5.83615	5.34e-09	1.67e-06	TRT-AGT2-1	TRT-AGT2-1	TRT-AGT2-1 (tRNA-Thr (anticodon AGT) 2-1)	100189319
353145	27.8678	-11.6475	2.61006	-4.46255	8.1e-06	0.00103653	LCE3E	LCE3E	LCE3E (late cornified envelope 3E)	353145
105371591	25.5665	-11.7246	2.81442	-4.16592	3.1e-05	0.0032134	NA	NA
7206	47.8519	-11.7351	3.1741	-3.69714	0.000218043	0.00955126	TRK-TTT3-5	TRK-TTT3-5	TRK-TTT3-5 (tRNA-Lys (anticodon TTT) 3-5)	7206
8651	62.0249	-11.7488	2.02823	-5.79262	6.93e-09	2.07e-06	SOCS1	SOCS1	SOCS1 (suppressor of cytokine signaling 1)	8651
102465535	25.7274	-11.978	2.76393	-4.3337	1.47e-05	0.00170379	MIR6888	MIR6888	MIR6888 (microRNA 6888)	102465535
100302274	53.9092	-11.9968	3.25032	-3.69096	0.000223407	0.00970964	MIR1178	MIR1178	MIR1178 (microRNA 1178)	100302274
100616468	70.0467	-12.1585	3.01715	-4.02981	5.58e-05	0.00492869	MIR4742	MIR4742	MIR4742 (microRNA 4742)	100616468
10557	62.4936	-12.1938	2.64049	-4.61801	3.87e-06	0.000540701	RPP38	RPP38	RPP38 (ribonuclease P/MRP subunit p38)	10557
100500855	33.4748	-12.2367	3.80914	-3.21245	0.0013161	0.0354517	MIR3713	MIR3713	MIR3713 (microRNA 3713)	100500855
100616178	43.4181	-12.5398	3.51239	-3.57017	0.000356756	0.0135108	MIR4641	MIR4641	MIR4641 (microRNA 4641)	100616178
102465484	48.1453	-12.648	3.40455	-3.71502	0.000203185	0.00913081	MIR6806	MIR6806	MIR6806 (microRNA 6806)	102465484
574459	48.9603	-12.6631	3.38757	-3.7381	0.000185415	0.00894674	MIR512-2	MIR512-2	MIR512-2 (microRNA 512-2)	574459
100288730	444.609	-12.7678	2.25782	-5.6549	1.56e-08	3.97e-06	PAN3-AS1	PAN3-AS1	PAN3-AS1 (PAN3 antisense RNA 1)	100288730
101954269	36.4176	-13.6019	3.61944	-3.75803	0.000171259	0.00869649	RNVU1-17	RNVU1-17	RNVU1-17 (RNA, variant U1 small nuclear 17)	101954269
442897	47.5116	-13.8968	4.27335	-3.25196	0.00114611	0.0316714	MIR323A	MIR323A	MIR323A (microRNA 323a)	442897
100124537	17.3002	-13.9246	3.77897	-3.68477	0.000228911	0.00991782	SNORA70B	SNORA70B	SNORA70B (small nucleolar RNA, H/ACA box 70B)	100124537
767591	24.7221	-15.096	2.71014	-5.57021	2.54e-08	5.7e-06	SNORD114-13	SNORD114-13	SNORD114-13 (small nucleolar RNA, C/D box 114-13)	767591
94163	24.3596	-15.6326	2.53132	-6.17568	6.59e-10	2.77e-07	SNORD38B	SNORD38B	SNORD38B (small nucleolar RNA, C/D box 38B)	94163
9086	19.1314	-15.7018	3.13895	-5.00224	5.67e-07	0.00010024	EIF1AY	EIF1AY	EIF1AY (eukaryotic translation initiation factor 1A Y-linked)	9086
100873759	30.0152	-16.3972	2.8277	-5.79876	6.68e-09	2.02e-06	RNU6-45P	RNU6-45P	RNU6-45P (RNA, U6 small nuclear 45, pseudogene)	100873759
102466162	11.4515	-16.4914	3.72347	-4.42904	9.47e-06	0.00119484	MIR548AZ	MIR548AZ	MIR548AZ (microRNA 548az)	102466162
100289150	52.7264	-16.5598	2.63809	-6.27717	3.45e-10	1.52e-07	FAM197Y5	FAM197Y5	FAM197Y5 (family with sequence similarity 197 Y-linked member 5)	100289150
693191	27.7013	-16.9466	2.64834	-6.39897	1.56e-10	7.62e-08	MIR606	MIR606	MIR606 (microRNA 606)	693191
474150	45.2176	-17.0202	3.05358	-5.57386	2.49e-08	5.63e-06	TTTY4C	TTTY4C	TTTY4C (testis expressed transcript, Y-linked 4C)	474150
105379261	5.06939	-17.2412	5.21143	-3.30835	0.000938485	0.027349	NA	NA
574472	12.4588	-17.5139	3.55103	-4.93205	8.14e-07	0.000138643	MIR518F	MIR518F	MIR518F (microRNA 518f)	574472
100101117	29.3676	-17.5461	3.10386	-5.65299	1.58e-08	3.98e-06	TTTY2B	TTTY2B	TTTY2B (testis expressed transcript, Y-linked 2B)	100101117
64595	26.1136	-17.8267	2.71776	-6.55933	5.4e-11	2.83e-08	TTTY15	TTTY15	TTTY15 (testis expressed transcript, Y-linked 15)	64595
[truncated: 572 more rows]

## Sheet: PD vs. ILBD
	baseMean	log2FoldChange	lfcSE	stat	pvalue	padj	gene_name	gene_name
[truncated: 150 more rows]

[truncated: 2 more sheets: ILBD vs. CTRL, disease vs. ctrl]
