# Supplementary material for: Characterization of Isolated Human Astrocytes from Aging Brain
Source: Int J Mol Sci. 2025 Apr 5;26(7):3416. doi: 10.3390/ijms26073416 (PMC11990013; doi:10.3390/ijms26073416)
Supplement: Supplementary file 1 [file ijms-26-03416-s001.zip › Suplementary Table_S2.xlsx]

## Sheet: PSPvs.CTRL
Description	setSize	enrichmentScore	NES	pvalue	p.adjust	qvalue	rank	leading_edge	core_enrichment
Ras signaling pathway	235	0.389595	1.41972	0.00151057	0.00151057	0.00169162	9408	tags=42%, list=34%, signal=28%	808/4915/5879/2246/5295/5595/5579/4303/8831/29110/4763/3791/53358/1956/2549/51196/55970/2902/6655/3845/5063/81579/2247/3082/5894/9771/9846/5898/5869/3551/5923/2113/4233/10156/27/1436/8817/56924/55770/5601/998/5924/25/57186/5602/5880/4804/2255/1950/1944/5322/285/2254/627/10000/2324/5781/8823/5337/2782/2260/2903/5062/1435/2261/8822/4803/2786/801/2783/56034/51365/284/2793/8437/5906/8605/2321/84647/1…
Chemokine signaling pathway	190	0.400549	1.44754	0.00151776	0.00151776	0.00169162	5731	tags=26%, list=21%, signal=21%	5879/2776/5295/5595/408/5579/2770/4792/1794/53358/107/2309/55970/5294/6655/3845/56288/156/111/5894/6774/115/3551/56477/6367/414062/10344/1235/4067/23236/9547/2185/1232/3702/998/2268/1230/9844/3576/6773/6374/10850/5880/3717/3055/2870/131890/114/653361/10000
Phospholipase D signaling pathway	147	0.479342	1.70533	0.00020496	0.00020496	0.000416797	8832	tags=48%, list=32%, signal=33%	5295/5595/7248/2534/2768/53358/1956/2549/1607/107/5294/6655/3845/111/1609/5894/9846/5898/10672/115/1759/1785/8395/10161/1606/55326/23236/10554/8394/8613/7249/6009/2206/2185/2149/8525/3576/2207/8526/9267/2914/2846/114/1950/2916/10000/5781/5337/108/2915/552/9265/2913/3577/554/56034/2778/8605/9162/146850/399694/5155/5900/57121/6850/5335/27128/3815/5291/8503
Ubiquitin mediated proteolysis	142	0.529148	1.87743	0.000102564	0.000102564	0.000272602	5791	tags=39%, list=21%, signal=31%	7316/55294/4193/7328/4214/51366/7311/10075/8925/8452/51619/4734/7323/3093/10277/389898/29945/8450/92912/23295/55585/7327/4281/57448/4591/54926/23221/7189/8881/8454/10393/9690/51465/23291/26272/9354/55284/867/5071/326/10273/7428/7332/6923/7317/90293/8453/134111/29882/26232/7314/9616/7319/7321/7320/57154
Glutamatergic synapse	116	0.493756	1.72746	0.000207663	0.000207663	0.000416797	7762	tags=39%, list=28%, signal=28%	2752/2776/5595/5579/1742/2770/107/55970/2902/156/116443/111/3710/115/81539/775/54407/23236/5533/2744/9455/2898/2892/6506/2914/114/2916/2906/2890/5337/2782/108/2915/2775/2903/57030/2913/50944/2786/5534/2783/5530/2778/2793/8605
Dopaminergic synapse	113	0.440459	1.53696	0.00177342	0.00177342	0.00186997	7855	tags=37%, list=28%, signal=27%	2776/5595/5579/2770/4129/1644/3765/55970/3845/111/5894/3710/836/3355/775/23236/3357/1565/239/5742/4128/774/3362/3751/3350/778/3360/6570/2560/3361/2782/2775/3781/3762/2786/3352/2783/1843/2778/2793/8605/2561
Inflammatory mediator regulation of TRP channels	98	0.412441	1.42248	0.0128529	0.0128529	0.00931532	9325	tags=40%, list=34%, signal=26%	808/815/2776/5295/818/5579/5499/5581/107/111/3710/115/816/3827/79054/23236/8989/817/3357/239/5601/5734/5602/114/5608/108/4803/2150/5603/801/2778/8605/5335/5291/8503/5029/3708/3479/5578
GABAergic synapse	89	0.542481	1.85206	0.000106157	0.000106157	0.000272602	7855	tags=45%, list=28%, signal=32%	2752/5579/18/2770/2555/2565/107/55970/6538/111/9568/115/81539/2568/2550/4905/775/54407/200959/10243/2744/2566/2564/9001/774/2559/778/2554/114/2560/92745/2782/108/2775/2569/2567/2786/2783/2793/2561
Longevity regulating pathway	89	0.452128	1.54359	0.00244161	0.00244161	0.00239878	9235	tags=43%, list=33%, signal=29%	6648/5295/9821/27244/7248/107/2309/10919/51422/3845/111/79602/115/6199/9470/9776/7249/6009/79813/1388/9474/10488/114/9370/10000/26060/1386/108/9365/143686/5970/10891/53632/5291/8503/253314/9586/3479
EGFR tyrosine kinase inhibitor resistance	79	0.484128	1.63254	0.000751315	0.000751315	0.00100655	9325	tags=49%, list=34%, signal=33%	5295/5595/5579/4763/3791/53358/1956/9542/2549/2309/6655/3845/2065/2247/3082/5894/6774/4233/6199/9470/3084/3717/558/1950/10000/2261/3569/2932/56034/399694/5155/5335/369/5291/8503/253314/2263/3479/5578

## Sheet: PSPvs.AD
Description	setSize	enrichmentScore	NES	pvalue	p.adjust	qvalue	rank	leading_edge	core_enrichment
Olfactory transduction	414	-0.446309	-1.47155	0.00010016	0.00010016	0.0171433	6404	tags=41%, list=24%, signal=32%	5997/441639/26531/109/390054/387748/5568/282775/1261/286362/8590/391107/390326/121364/346528/4995/79334/390083/390075/81328/219986/403244/341276/284383/219965/127064/390445/119694/343563/346517/120066/401993/403273/219956/219493/26683/105369274/219874/219875/127066/390148/441308/390649/130075/125963/4991/403239/390067/219968/390037/79501/26737/81466/219981/219428/144125/254786/143496/219438/11976…
Estrogen signaling pathway	137	0.401395	1.74556	0.00251889	0.00251889	0.122748	3270	tags=23%, list=12%, signal=21%	3303/3304/3320/7031/25759/3725/3265/3326/808/801/3760/5566/1509/3762/2353/3312/805/4846/2771/5605/2852/6714/5580/207/2778/2776/3860/5914/147183/3880/5296/468
Oxytocin signaling pathway	153	0.32204	1.411	0.00327869	0.00327869	0.126837	2994	tags=19%, list=11%, signal=17%	60/71/10398/54776/1938/3725/3265/27092/808/801/3760/5566/4637/3762/2353/8536/805/4846/5743/100134444/2771/5605/6714/2778/7226/5598/2776/5534/387
Cellular senescence	156	0.314393	1.38299	0.00337838	0.00337838	0.126837	6068	tags=35%, list=23%, signal=27%	3133/293/3106/5481/3107/3265/891/898/808/4616/28996/5600/801/5606/1019/805/3105/8878/5605/83447/3135/677/207/1978/5534/7249/5296/132660/5290/5925/5501/10114/163688/4790/2309/810/1869/3552/59341/5970/5810/4772/7417/6300/5500/286826/1111/5603/1870/3134/5595/1647/4361/208/4773
Cytokine-cytokine receptor interaction	292	-0.401612	-1.31134	0.00895552	0.00895552	0.164027	4216	tags=22%, list=16%, signal=18%	8741/27302/729230/970/3444/7293/282618/4838/6346/4982/51554/55801/6846/1444/10148/3587/23495/2057/414062/3443/6354/3624/3441/9210/3561/3593/3589/3577/2689/3598/6357/8718/10344/7132/9560/1230/59067/6369/3553/268/3445/608/282617/3592/3449/3458/3440/6363/2056/3452/2688/6364/3596/1437/115650/3456/9518/1442/6373/3448/2826/27189/3578
MAPK signaling pathway	295	0.271803	1.28595	0.0185185	0.0185185	0.297967	6445	tags=33%, list=24%, signal=25%	3303/3304/3315/3727/1849/1945/2316/4909/3725/3265/26281/27092/51295/2872/1942/4616/26291/929/3481/5600/1852/5566/2353/5606/3312/6722/1944/3654/2261/2249/5605/4296/5971/207/1850/1843/5598/2324/8817/5534/5228/836/5601/4803/7423/284/468/8074/7186/2246/8986/1969/7189/8911/2247/1845/4790/10746/10235/5155/6416/3552/23542/9479/5567/4908/2768/5970/2321/4772/627/4294/6300/10454/5603/7124/9254/5494/9064/13…
JAK-STAT signaling pathway	166	-0.404597	-1.292	0.038825	0.038825	0.434817	4083	tags=19%, list=15%, signal=16%	3444/282618/10379/55801/1444/3587/2057/595/3443/3441/3561/3593/3589/2689/3598/8651/59067/3445/282617/3592/3449/3458/3440/2056/3452/2688/3596/1437/3456/1442/3448/3578
Rap1 signaling pathway	207	0.260627	1.18155	0.0404624	0.0404624	0.434817	5426	tags=27%, list=20%, signal=22%	60/71/3397/1945/3265/26281/808/1942/26291/5600/801/5606/1944/805/2261/2249/2771/5605/5900/2902/6714/1902/6494/207/2778/55740/2324/8817/2776/5228/387/5296/4803/7423/23094/284/1813/8074/2246/1969/5290/2247/7409/163688/810/7057/10235/5155/5216/2321/3688/6300/5603/5590/5909/5217
Cytosolic DNA-sensing pathway	82	-0.449289	-1.35275	0.0424482	0.0424482	0.434817	5466	tags=29%, list=21%, signal=23%	3446/3665/3428/1777/3447/4210/3627/29108/29800/5441/3444/4793/5437/3443/3441/9560/3553/3445/11277/3449/3440/3452/3456/3448

## Sheet: ADvs.CTRL
Description	setSize	enrichmentScore	NES	pvalue	p.adjust	qvalue	rank	leading_edge	core_enrichment
PI3K-Akt signaling pathway	358	0.351461	1.68406	0.000168976	0.000168976	0.000264777	7868	tags=38%, list=28%, signal=28%	51764/2246/7532/2309/7450/7531/3655/7249/2783/5595/6256/4846/3685/2247/5879/4915/1944/7148/8817/627/4193/10488/3320/4803/3908/7248/3326/5519/23035/3914/23239/10319/4233/253314/256076/1945/1956/3563/3454/284/5649/10161/2324/3678/3791/1388/1299/5522/3915/2260/9180/3717/7060/2254/7057/3688/6194/2065/3551/2690/3451/55970/5618/7143/26291/2149/26281/3696/1950/5294/1436/3910/2792/7059/28227/896/3569/101…
Oxytocin signaling pathway	154	0.439332	1.92041	0.000173762	0.000173762	0.000264777	9677	tags=50%, list=35%, signal=33%	60/808/2776/10398/3762/815/5579/5595/71/4846/107/111/5598/5021/51422/818/4660/3710/775/29904/778/1956/115/23236/57118/54776/817/108/2982/781/5294/4208/3765/93589/53632/340156/816/5894/59284/3761/952/5499/783/3845/4776/10368/5534/3725/4775/1938/57172/801/2778/5533/2771/810/8605/5566/146850/5332/59283/2770/3708/6263/2775/4637/123745/6262/4882/114/4659/5605/5530/10645/7226/4638/5578
Phospholipase D signaling pathway	147	0.445638	1.9348	0.00017449	0.00017449	0.000264777	9325	tags=52%, list=34%, signal=34%	8394/2768/7249/2549/5595/107/9846/2534/111/10554/2916/7248/8613/1607/2185/53358/1956/115/1606/10161/1609/23236/5898/2915/9265/108/8395/10672/8525/1759/25759/8526/9267/2149/1950/5294/1785/2207/6850/5894/6655/5295/5900/5781/552/3845/3815/5155/10000/2913/27128/3576/55326/2914/5337/57121/1902/2778/5335/8605/146850/2206/5332/56894/23396/5159/123745/160851/8503/114/2205/554/9162/56034/2846/5605
Ubiquitin mediated proteolysis	142	0.429167	1.85419	0.000175223	0.000175223	0.000264777	8799	tags=45%, list=32%, signal=31%	7316/7311/7327/27338/55294/7328/51366/8925/4193/8454/8452/7189/8453/10075/10277/9354/23221/8697/51619/389898/9690/55284/7314/55958/867/23291/57448/4214/29945/4734/7323/54926/7317/55585/25898/23295/5071/7319/51465/9820/3093/4591/9616/8450/4281/7428/10393/92912/6923/7321/26232/7332/10273/90293/9040/134111/330/326/8881/8916/9978/55070/57154/246184
Dopaminergic synapse	132	0.4544	1.94004	0.000176367	0.000176367	0.000264777	8560	tags=49%, list=31%, signal=34%	808/51764/2776/3799/3762/815/5579/2783/408/5601/1813/3798/111/6570/4129/10488/818/3710/775/5519/5602/5603/23236/1388/5522/817/6323/5600/55970/4128/84152/2792/3765/1644/28227/816/5516/6300/1812/5499/1386/2892/10000/5521/1814/2782/774/5520/468/2786/2903/2890/801/2932/2778/5533/2771/810/5566/3800/5523/5332/2770/3708/2775
GnRH signaling pathway	93	0.48733	1.96946	0.000180343	0.000180343	0.000264777	8427	tags=49%, list=30%, signal=35%	808/2776/815/5579/5601/5595/107/111/4216/5598/818/3710/775/1958/5602/2185/5603/778/1956/115/1081/23236/817/108/5600/4214/816/5894/6655/6300/998/3845/5608/3725/468/2767/5337/2796/801/2778/810/8605/5566/5332/5606/3708
Aldosterone synthesis and secretion	98	0.485562	1.97539	0.000181127	0.000181127	0.000264777	9203	tags=53%, list=33%, signal=36%	808/2776/491/3762/815/5579/107/111/10488/818/493/3710/775/8913/3777/778/1585/5581/115/492/23236/1388/57118/817/108/747/6770/816/51305/8912/3284/4929/1386/221955/477/23439/468/2767/482/57172/490/801/2778/810/5566/5332/3708/3949/8911/5443/9586/114
EGFR tyrosine kinase inhibitor resistance	79	0.480265	1.88888	0.000181653	0.000181653	0.000264777	7987	tags=44%, list=29%, signal=32%	2309/5579/2549/5595/2247/4763/4233/53358/253314/1956/3791/3084/3717/6194/2065/6774/25759/1950/3569/5894/6655/5295/1978/9542/3845/9470/3082/5155/558/10000/2261/369/6199/2932/5335
Inflammatory mediator regulation of TRP channels	98	0.428005	1.74123	0.00054338	0.00054338	0.000645703	9203	tags=46%, list=33%, signal=31%	808/2776/815/5579/5601/107/111/4803/818/3710/5602/5734/2150/5603/79054/5581/115/23236/817/108/3357/5600/8989/3827/239/816/5295/9311/6300/5499/5608/3269/801/2778/5335/810/8605/5566/5332/5606/3708/123745/5029/8503/114
Inositol phosphate metabolism	73	0.459045	1.77813	0.000547745	0.000547745	0.000645703	8720	tags=48%, list=32%, signal=33%	3707/7167/8394/3612/8871/3633/5333/51196/3631/5287/23236/79837/23007/8395/8867/5294/8821/55613/9110/22876/5288/55300/9108/9896/89869/5305/113026/80271/5335/64768/5286/5332/22908/23396/51763

## Sheet: PDvsCTRL
Description	setSize	enrichmentScore	NES	pvalue	p.adjust	qvalue	rank	leading_edge	core_enrichment
Olfactory transduction	415	-0.470973	-1.35044	0.00019998	0.00019998	0.0292602	7529	tags=47%, list=27%, signal=35%	442194/4995/26534/343171/390260/390191/5568/81469/390174/1262/390181/403282/144125/219453/390883/340980/284532/391195/283297/26333/284383/390079/81127/391109/341568/219487/26248/390148/403284/26493/120065/121130/390061/219437/219965/81318/256892/196335/8590/729759/2788/135946/390075/81327/390037/391211/390275/392309/26692/390437/346517/128366/81050/150681/341416/390436/390083/26189/338674/283162/…
EGFR tyrosine kinase inhibitor resistance	79	0.402748	1.99688	0.00595238	0.00595238	0.0948755	7926	tags=52%, list=29%, signal=37%	1978/5579/253314/3082/6774/2065/6199/4233/5295/5894/53358/9542/56034/3791/6655/1956/9470/1950/3717/2549/3845/2932/10000/5291/2309/399694/5595/6194/558/2064/80310/3084/5335/4763/2263/5155/5156/3479/2247/8503/5578
ErbB signaling pathway	84	0.388532	1.9353	0.00719425	0.00719425	0.0948755	6330	tags=40%, list=23%, signal=31%	1978/5579/818/8440/56924/2065/6199/5295/5063/5894/53358/5062/9542/5602/867/5601/6655/27/815/1956/817/1950/816/2549/3845/2932/10000/5291/399694/5747/25/2066/5595/2064
Alanine, aspartate and glutamate metabolism	37	0.410181	1.72003	0.00997151	0.00997151	0.0948755	4965	tags=43%, list=18%, signal=36%	56954/2752/2746/2744/18/137362/1373/8528/2747/284716/790/7915/57494/2673/2346/440
Phosphatidylinositol signaling system	97	0.413017	2.10752	0.0104167	0.0104167	0.0948755	8079	tags=52%, list=29%, signal=37%	5579/51447/8526/4534/3612/51196/5295/3633/89869/8821/79837/8395/55529/8867/3631/8525/8760/55300/5287/22876/5288/808/80271/1607/8394/9108/23236/5333/1606/5291/23262/3707/64768/5286/3708/200576/113026/5335/54928/55613/1608/5297/160851/22908/139189/8503/5578/810/9110/9162
Synaptic vesicle cycle	78	0.279692	1.38813	0.017341	0.017341	0.123769	3771	tags=22%, list=14%, signal=19%	523/8775/22999/1211/6534/527/4905/10814/8992/127124/51606/9296/529/50617/440279/6572/526
Neurotrophin signaling pathway	119	0.266238	1.42495	0.0192308	0.0192308	0.130058	5145	tags=32%, list=19%, signal=26%	5600/4792/818/4217/5295/5894/5906/4915/53358/4214/5602/5601/6655/27018/815/817/816/3551/3656/7189/6197/4804/6272/2549/808/3845/10818/2932/5170/998/5598/10000/397/5291/2309/399694/10603/6196
Dopaminergic synapse	132	0.241364	1.30453	0.0277778	0.0277778	0.15632	8486	tags=45%, list=31%, signal=32%	10488/5600/5579/2787/3799/5522/818/2783/2776/4129/5602/5601/815/817/5520/816/2782/5516/5499/5523/2892/1814/808/775/5519/23236/2890/2932/5530/84152/10000/1386/6323/1388/55970/2770/3765/3763/3708/2793/2904/2903/2791/2774/3798/1644/776/1432/774/3800/5578/810/5528/5529/4128/2891/3709/1385/55012/9586
Cholinergic synapse	114	0.25565	1.35079	0.0333333	0.0333333	0.17113	6200	tags=33%, list=22%, signal=26%	10488/5579/2787/818/2783/2776/1141/3761/5295/3786/815/817/816/107/108/2782/5294/3717/1131/6572/1139/2534/3845/775/114/23236/778/10000/5291/55970/2770/1129/115/3763/5595/3708/2793/89832
GABAergic synapse	89	0.263855	1.32405	0.0487805	0.0487805	0.19826	6870	tags=38%, list=25%, signal=29%	5579/9568/2787/2752/2783/2561/2744/2569/4905/18/9001/107/54407/108/2782/775/2568/2555/114/2564/2554/778/2566/55970/200959/2770/2550/115/3763/2793/779/10243/2791/2557
